# Supplementary material for: Profiling system-wide variations and similarities between Rheumatic Heart Disease and Acute Rheumatic Fever–A pilot analysis
Source: PLoS Negl Trop Dis. 2023 Apr 5;17(4):e0011263. doi: 10.1371/journal.pntd.0011263 (PMC10109489; doi:10.1371/journal.pntd.0011263)
Supplement: S1 File — List of DEGs across all the conditions and DEGs captured in each TopNet. (XLSX) [file pntd.0011263.s001.xlsx]

## Sheet: All_DEGs_p0.05
RHD_Healthy		CHD_Healthy		ARF_Healthy		RHD_ARF		DEGs common to RHD and ARF when compared to healthy
Upregulated	Downregulated	Upregulated	Downregulated	Upregulated	Downregulated	Upregulated	Downregulated	Upregulated	Downregulated
LRRC40	CDR1	PMS2P3	GNAT1	ENTPD5	CCL23	CEP128	ATP5MF-PTCD1	SLC4A1	FRMD3
SDHAP2	GNAT1	LARGE2	RHO	GNG5	USP32P1	ZNF721	USP17L15	TSTA3	TMOD4
PAXIP1	RHO	CCND1	CDR1	UROS	ARMC3	MRS2	CDR1	RENBP	CLC
CCR2	SAG	HHLA2	RBP3	RALBP1	CACNG6	DMXL1	USP17L6P	UBB	C8G
ZNF81	RIMS2	LTO1	SAG	RHBDF2	IL5RA	FAM214A	USP17L22	ERG	CKB
KLF3	DLGAP2	ABCA11P	USP17L6P	SLC22A18	CYP4F29P	SRC	ELOA3D	SLC38A5	RAB41
DCK	RBP3	SIDT2	USP17L22	SPECC1	DDX11L1	KDM4C	GNAT1	XK	ZNF432
ERCC6	USP17L22	TTYH2	USP17L15	VENTX	PRSS33	FAM168A	SAG	KEL	ZNF540
PRR14L	WIF1	C20orf194	ELOA3D	EXOSC4	IL36A	AUTS2	MUC5AC	CMPK2	KLRC2
ANKRD50	FSTL5	VMAC	ABCA4	DCAF6	SYCP2L	MICB	RHO	TGM2	SORBS2
BACH1	USP17L15	PPP1R3E	OPN1LW	EPOR	EDDM13	TASOR2	IGFN1	LIPN	ACSF2
SLC16A6	CNGB1	SEMA4G	WIF1	OPRL1	ALOX15	ZNF136	TMEM200B	H4C8	PFN2
ASRGL1	IMPG1	C19orf71	FSTL5	ANO10	SIGLEC8	ETNK1	CFAP77	KRT1	ZNF502
AEBP2	SULF1	FGD2	GUCY2F	ISCU	C4orf51	EPC2	RIMS2	ELANE	KLRK1
MYO1E	SLC24A2	MOV10	CADPS	PCOLCE	C8G	KCTD18	PRR23A	CCL3L3	RAMP1
VRK2	MUC5AC	SPDYE16	MUC2	CDKN2C	TRIM51EP	MRTFB	MAOA	DEFA4	GNRH1
MARCHF1	ABCA4	TMTC2	RNF150	LRRK1	SCGB3A1	PLEKHA8	CD177	MAN2A2	CMC1
FAM135A	RS1	RENBP	VSX2	GNAS	DNER	HERC2P2	SPATA31E1	TLCD4-RWDD3	ANKRD20A5P
CACNA1I	USP17L6P	SLC12A7	SNAP25	RRAS	TBC1D21	ZNF83	USP17L7	NDUFC2-KCTD14	RPL13AP5
HTR7P1	PRTG	AEBP1	CPLX4	RFXANK	IL34	SINHCAF	FAM110D	DMTN	LHFPL4
SF3B1	AQP4	PTPRO	EGFLAM	CDKL3	CLC	CEP85L	NPY4R	GMPR	GPR18
LINC01145	MPP4	CCDC114	IMPG1	ATG9A	DLGAP2	CCNC	MUCL3	EPB42	PDE6G
PTGER2	NPY4R	ZBTB49	GUCA1A	TUBB4B	VLDLR	FAM199X	AS3MT	GAS2L1	PRICKLE2
WDR5B	ASTN1	ADAT2	PIH1D2	TLR9	ADIRF	JMJD1C	ASTN1	LRRC75A	KLRF1
ZNRF2	SRRM4	MYO15B	RAX2	COPS3	PIH1D2	NCOA2	ANKRD20A1	KL	CLOCK
ARMT1	CPLX4	PI4KAP2	KIF1A	TBC1D8	PLEKHG7	RAPGEF2	USP17L4	DCAF12	IMPG2
WBP2	CADPS	RNF213	RS1	TBC1D2	MDGA1	TRERF1	KLF18	BCAM	ANKEF1
GP1BA	SERPINA3	CLN8	AQP4	THTPA	TIFAB	CASP8AP2	LHX1	RAP1GAP	ZNF582
CDC73	SLC17A7	TMTC4	PRDM9	FRMD4A	HSD17B3	COG3	BGLAP	TFR2	ZNF732
LPAR6	B3GALT5	ZFP3	TULP1	KLHDC8B	PLAAT5	UBE3C	RBP3	E2F1	HSD17B3
SLC25A24	MAB21L1	TFAP2E	ANK2	ATG4D	RHOXF1P1	GOLGA8B	LIPM	DOHH	PIH1D2
TRIO	EGFLAM	CACNA1I	GPR37	GSK3A	GNB3	FRY	FAM135B	OR2W3	CHI3L2
CLN8	FGF14	CXCR2P1	RPL36A-HNRNPH2	LRFN1	PTGDR2	INCENP	TWIST2	TBC1D22B	PAFAH2
CLU	CUZD1	PLEC	KCNV2	GYG1	CFL1P1	KLHL6	MYOM3	TMCC2	GTF2IRD2
OTUD6B	BGLAP	LINC01145	DLGAP2	ITIH4	ADGRE4P	PPIP5K2	GPR158	RGPD5	IL36A
DOHH	CLUL1	MTSS2	SORCS1	HPCAL1	AJAP1	ZNF664	FCN2	C4A	SPNS3
UNKL	GUCA1A	SYCE2	ECEL1	XPO7	ZNF732	SF3B1	CFAP65	PPARG	MAP2
FRMD4A	PPFIA2	GAS6	CRABP1	PSME4	FCER1A	HMGCR	RUNX1T1	TBC1D3E	ANKRD20A9P
SLC25A43	TPTE2P6	DNM1P46	RPSAP52	CDK5RAP2	FAM183BP	MARS2	DEFA3	TENT5C	C4orf51
CBWD6	EDIL3	MYSM1	RGR	CITED2	MTMR9LP	PAPOLG	SPATA31D4	SLC1A5	MTCL1
EXOC8	EPHA7	QSOX2	PPFIA2	CAMKK1	GATA2	ZNF280D	SPPL2C	HBG2	LRRN3
CIITA	CADM3	RIN1	MC4R	H3-2	OLIG2	CDC73	OR4F21	VSIG8	CEP126
FRG1EP	GRIA2	TCL1A	CNGA2	TMEM91	LHFPL4	CDK6	OR4M2	POMZP3	MAP1B
STAC3	FAM135B	MASP2	DGKI	RRAGB	LRRIQ3	CDKN1B	DUX4	EGR1	ATP6V1C2
H4C15	INA	PIGY	SNTG1	ALDH5A1	ANKRD20A5P	FGL2	CUZD1	RBM38	ZNF525
CUL4A	MUC19	GPR15	RAX	LHPP	PGAM4	NEMP1	C9orf153	PIM1	CBY1
RNF169	RUNX1T1	PPFIA4	SPEM3	EIF1	WASF3	ATP10D	FAM205BP	PSMF1	RTBDN
CDC14B	KCNC2	FAM86C1	DDC	SULT1A2	ARHGEF10	RFTN1	DSCAM	IFI27	NDRG4
TANK	UNC5D	ZNF575	SPATA31A6	FAM72A	DPYSL3	ZBED4	PRR20B	H2BC18	HILPDA
MFN2	SYT4	KIAA1586	ADAMTS9	CAPNS1	CPNE7	TAF5L	NPY4R2	NPRL3	GPX3
UBE2H	ZAR1	SLC5A10	THSD7B	B4GALT3	KSR2	ERO1B	MUC19	AP2A1	KSR2
CHM	CFAP65	BBS10	SAMD7	NUTM2D	GCSAML	ZNF703	PCDHA3	OAS1	DLGAP2
RNFT1	DGKI	C13orf46	RP1	TNIP1	KLRC2	USP38	OLAH	NUDT4P2	ZMAT4
SLFN12L	MAP1B	ZNF135	USH2A	RCN3	SPRN	PFN1P2	GOLGA6L6	FURIN	SYCE1L
ZFP3	GRK1	HIC2	NR2E3	UBALD1	SLC4A10	RASA4B	EIF3CL	HAGH	OR7E12P
PLXNB2	ERC2	SMG1P6	MPP4	P2RX1	CP	LTN1	DGKI	SMOX	DNER
KSR1	KCNV2	STX1B	PPP2R2C	SORT1	HEY1	FARP2	BLOC1S5-TXNDC5	HPS1	ARHGEF10
BTN2A3P	DNER	TTC24	SERPINA3	TOP1	ENHO	GORAB	OR4F29	DEFA1B	CP
H2AC6	RD3	TGFB3	INA	BEST1	ZMAT4	TMEM263	FSTL5	MIPEPP3	CPNE7
RENBP	IGFN1	CD300E	FAM135B	PDK2	ENPP3	CCSAP	ZAR1	RHAG	DPYSL3
RNF213	USP17L7	RTP4	IHH	MROH6	IMPG2	FUBP3	AREG	RHCE	TMEM81
AP1AR	ANKRD40CL	LTB4R2	GRIN1	CRAT	HDC	CREB1	C4orf54	MPP1	KLRB1
STX7	PRR23A	STARD4	CNGB1	AP2M1	GPM6B	KCTD5	NWD2	GID4	GNB3
MMP24	GABRA1	MAMSTR	ADCY1	AGTRAP	PRLR	SYNE1	SPATA31A6	PRR5-ARHGAP8
RELCH	SLC7A2	EIF3C	ROBO2	HK1	CCR3	MAML1	KLHL1	FAM86JP
C5orf24	GPR37	AGBL2	CBY2	CTSD	ANKEF1	TET2	OR51B2	ARG1
HECTD4	C4orf54	C10orf105	PKP1	PYGM	CYSLTR2	ZNF765	VRTN	ASCC2
FAM168A	EPHA5	BAIAP2L1	OR1B1	AP2S1	TMEM171	ZNF737	RPS26P11	CBS
FAM72A	AS3MT	AGRN	SLC7A2	BMERB1	SORBS2	CPEB2	H1-3	HK1
PCMTD1	DSCAM	ELFN2	MYH7	UBE2S	ANKRD20A9P	MMD	CSRNP3	TPI1P2
SHPRH	GPR158	SLC9A3	SYNC	CCDC124	KRT81	BTG2	TSPY1	SIGLEC1
SENP7	KCTD16	ZCCHC2	NFASC	ODAPH	MAP1B	LBH	GALNTL6	USP18
DNM1P46	DUX4	MORN1	TBX2	PIGY	SMPD3	LMBRD2	MBD3L3	TNS1
ARRDC3	PKP1	TTC21A	SNAP91	SLC43A1	SPNS3	DUSP6	PRAMEF2	SNCA
CDKN2B	VSX2	FCRL1	DMBT1	NCF1C	ELOVL4	ADD3	KRT17P5	ULK4P3
RIN1	POTEJ	PPM1J	CXorf49B	GPR137	CYP2A7	TSC22D1	CFAP47	RIOK3
AGAP7P	OR4F3	ATP6V1G2-DDX39B	SPATA31D1	DOHH	SLC29A1	HNRNPA0	GOLGA8F	FRMD4A
ZNF888	SNAP25	DACT1	PROM1	VPS9D1	KLRB1	SLC9A3	GPR156	TMEM121B
TLR6	TULP1	SFRP5	DPYSL3	ADAMTSL4	PRICKLE2	ULK2	KIAA0408	HLA-V
ZBTB26	CXorf49B	TREX2	POTEJ	ADCY4	RPL13AP5	RNF44	SFRP1	INTS4P1
SNX13	SLITRK2	TCTEX1D4	FBN3	CCRL2	HLF	KMT2D	RNASE3	FBXO7
ZNF721	FAM110D	TEX52	CXXC4	EPN1	RAMP1	LRATD2	UNC93A	SLIT1
MIB1	ONECUT2	HSPA7	ITIH6	MYBPC3	HSD17B6	PRDM10	MDGA2	SLC2A1
LILRB1	SORCS1	KLHDC7B	RSPO2	ACVRL1	KLRF1	PLAGL2	SPATA31D1	TRIM58
SRC	OR4F21	SNX29P1	NEUROD1	POMGNT2	TPTEP2-CSNK1E	SENP7	RD3	BSG
WASHC4	TAGLN3	XAF1	UGT1A9	GUCD1	NRCAM	ZFP3	WFDC1	FKBP8
PLEC	KIF1A	RPS2P32	ZNF385B	PC	AGAP10P	APAF1	IMPG1	BAG6
BRCC3	DACT2	PLSCR1	CDH16	STAC3	RTBDN	IKZF5	C22orf31	FAM83A
TRIM7	FER1L5	CDH24	DMRT3	STS	SYCE1L	ZNF550	HMCN2	RIN1
HSPA7	PROX1	ZBP1	GRIA1	YY1AP1	RAB41	SEC23A	PAGE1	MFSD2B
H3-2	SPEM3	H2BC18	TNNI3	FURIN	DES	FYCO1	CGB2	KLF1
HIC2	ANK2	CLBA1	KCNH5	PLCL2	RPL39L	HSPA13	NEUROD2	BPGM
IER5	DDC	RPS10-NUDT3	VSX1	SLC48A1	PIK3R3	LRP12	CNGB1	HPD
EIF2AK1	SPATA31A6	BEND3P3	SYT4	DDIT4	FAM169A	RIMS3	CCDC168	SIAH2
GAS2L1	RNASE3	ZNF890P	C6	CHM	CD200R1	CEP85	DCAF12L1	TMEM158
TRAK2	ADAMTS9	IGF2BP3	USH1C	SLC38A6	CXCR6	WDR44	BRINP3	SIGLEC15
TBC1D22B	DMRT3	USP32P3	SLC12A5	ADAP2	SEMA3G	ZXDB	SEC22B3P	SPDYE4
RBM12B	ADAM33	ODF3B	OPN1MW	TANGO2	SYTL2	ARL5B	UNC5D	SESN3
PTPRO	C8G	MDK	FRMPD1	NINJ2	FOXD2	TNF	SH3GL2	TUBB2A
MRAS	GJD2	LY6E	GRK1	NCOA4	PDE6G	CMAHP	ADAMTS20	IFIT1B
PTAR1	CDH12	RUFY4	CPE	ZNF346	FCRL3	HCFC2	JPH2	PM20D1
RBM33	PTPRT	ZNF197	MGAT4EP	ANKLE1	KIF5A	PIEZO1	ALOX15B	SLC22A23
MAFK	RGR	RPL23AP64	MXRA5	EIF1B	ASB2	FAM126A	FGF14	MPZ
MTSS2	MUCL3	C2CD4D	SLC24A2	HSD11B1L	MAP2	DTX4	CHST1	CHM
FURIN	NCAN	IFT80	ERC2	RFNG	CPA3	TRAF3	RTL1	MMP8
SRFBP1	SAMD7	KLRC4	RLBP1	WASH8P	PLS1	SP3	VCX	RAD23A
LOXL3	SH3GL2	C5orf58	VCX3A	RENBP	GTF2IRD2	ZNF506	FRZB	PXDC1
EDEM3	FAIM2	DPY19L2P2	RIMS2	TCF3	NDRG4	TRIO	CDH12	THEM5
FGD2	CSRNP3	CLEC4C	PCDHB11	HK3	C2orf15	RABEP1	PERM1	GADD45A
MPZ	SALL3	CLUHP3	MPDZ	TG	PMP22	ADRB2	ANKRD40CL	FOXO4
GID4	IHH	GSTA4	DNAH2	OSGIN1	ENPP2	AASDHPPT	LCE1E	ANKH
RIN2	CSMD3	NPRL3	PCDHB12	MARK3	LTK	SPEN	MUC3A	BCL2L2-PABPN1
BMP2K	FRZB	FAM118A	EPHA5	GABARAPL2	EOMES	BMP6	CXorf49B	NFIX
NID1	NFASC	LRRC18	GABRB3	NAIP	CENPK	CTDSPL2	DMRT3	SLC7A5
SLC30A1	PDC	SMTNL1	SALL3	OSCAR	MTCL1	DNAJB14	SPEM3	FAM117A
KDM7A	GJB1	FOXJ1	GABRA1	H2BC20P	CDC14C	ATXN1L	IL1R2	TRIM7
PHF6	ANGPTL7	KLRC4-KLRK1	MATN4	CUL4A	PLPP7	RSRP1	TRPM8	ACKR1
PPFIA4	PCDHGC4	OAS1	SLITRK2	MOSPD3	FRMD3	SYTL2	ADAM33	H2BC20P
TET2	GDA	LYNX1	XDH	GAS2L1	TMSB15B	FBXO5	ANKFN1	TFDP1
MAN2A2	CERKL	CASP5	EYS	GID4	GZMK	ZNF614	RSPO2	MXI1
FGFR1	SRRM3	USP18	DUX4	CHRNE	GPX3	GOLGA8N	KIAA1549L	CBWD6
CREBZF	TP53AIP1	BEGAIN	FUT3	ROGDI	CKB	CCDC14	USP17L2	TPGS2
RECQL	GTF2IRD1P1	NECTIN2	PHYHIPL	JDP2	GOLGA8R	MIER3	FOXN4	TRAK2
ZNF708	SPPL2C	AKAP3	AGT	GET3	ADAM12	TLNRD1	PCSK9	STAB1
ZBTB49	FIGN	ALDH8A1	C8G	STK11	KCNAB1	PID1	LRRC53	CREG1
SPDYE18	NDNF	PLCXD2	ANO2	FTH1	NBEA	CSF2RB	MPP4	CLU
STAB1	CLEC4F	HCG4B	MAP1B	H2BC5	CMC1	ZBTB40	FAM47B	UBE2O
GASK1B	TBX2	GLUD1P3	CACNA1G	KCND1	NOG	CARNMT1	GJB1	TSPO2
DNAJC13	TRPM8	MARCO	CHRDL1	POLL	TOX2	PERP	SKOR2	MICAL2
QSOX2	ZDHHC22	HLA-G	TRPM8	OAZ1	OLFM1	AGPAT5	SLC25A48	HBBP1
CPEB4	MAGEA2	OAS3	SHROOM3	FZR1	OLIG1	GLCCI1	GPR143	SPTB
ZNF354B	TMEM239	ZSCAN30	GABBR2	SERPINA1	EVC2	UFL1	CEACAM16	CPEB4
FZR1	ESRRG	CMPK2	FAM47C	UBE2F	ZNF582	TRAPPC10	KPRP	H3-2
GABPA	ABCG4	FOXO6	SRRM3	CEACAM4	SRGAP3	RNFT1	PCDH18	BCL2L1
SLC2A1	TRDN	SIGLEC1	GPR101	F5	DOK6	ZKSCAN8	ZNF804B	RAB3IL1
PIK3AP1	VGLL3	FAM218A	UNC80	TFRC	SEC14L1P1	ANKEF1	VGLL3	SLC6A8
SMCR8	SMYD1	CD300H	OR4F3	ACOXL	OR7E12P	CD28	NOVA2	CHRFAM7A
BAG6	FAM205BP	ZDHHC19	SLC6A5	HTATSF1P2	HES1	CAAP1	TMEM183B	CA2
MASP2	MYOM3	PM20D1	GRIA2	CIZ1	KLRK1	SEMA7A	MUC16	ANK1
SPOPL	DPYSL3	FAM86JP	VAT1L	UBE2M	BTBD3	ZFAND1	NES	BTNL10
C10orf95	GOLGA6L6	SFN	GPR158	CTSB	ID3	NUDT21	MUC22	TVP23C-CDRT4
PMAIP1	PCSK2	CD300LD	SPPL2C	PHOSPHO1	CCR9	PRICKLE1	GGTLC2	GSPT1
QKI	RCVRN	IFI44	PDC	SCN1B	ZNF223	SH2B3	EPHA8	PIGY
DMXL2	GUCY2F	GPR20	SYT1	C5	YAE1	PKD2	ADAMTS9	GPR146
TTYH2	KIAA1755	BORCS7-ASMT	PCSK2	OMG	ATP6V1C2	HORMAD1	SALL3	FAM72A
SLC9A3	CYP2W1	MIPEPP3	RDH12	SOCS1	CCNI2	PRMT3	EPCAM	GLRX5
E2F1	MAPK4	CAPN13	CNGA1	ZNF653	CEP126	EIF3A	RS1	GOLGA6L4
DAGLA	KIAA1549L	TPI1P2	SPATA31A3	HMGB2	MAP3K7CL	SMG1P3	GJB4	ZER1
MORN1	RSPO2	KIR2DL1	CLUL1	WASF2	ACSF2	ZCCHC3	PCDHGA5	ADORA2B
VEGFA	RAX	FPGT-TNNI3K	SRRM4	ECSIT	SPON1	BICDL1	PTPRT	MAFB
FMNL2	PCDH18	INTS4P1	SLC6A1	YPEL3	CRTAM	SIRT1	EYA1	TRIM10
HK1	H2BE1	CALML6	EML1	SULT1A3	DNAJB5	ZNF236	SAMD7	ADIPOR1
KLF4	KCNH5	SPDYE4	SORBS2	TP53I3	P2RY10	ACVR2B	PPARGC1A	ARL2-SNX15
USP53	LSAMP	RAB39A	CADM3	GOLGA2P7	PTCD2	MAN1C1	SMIM1	AQP1
NHS	CCDC168	CCDC150	UNC5D	GPRIN1	TIGD2	TTYH3	MROH2A	FECH
TBC1D12	OTOP1	SEC16B	SIX1	PPM1N	ADAMTS7P1	AGL	MTHFD2P1	EIF2AK1
SEMA3C	GAD1	IFI27	OTX2	TIMP1	PAFAH2	RGMB	DPP6	RNASE1
PSMF1	OTX2	CCL2	PCDHB2	RNF208	HILPDA	HIC2	ERC2	RANBP10
SNX29	CAMK2B	SOAT2	KCNQ2	KIAA1324	NCR3	H3C10	ZSCAN5C	KANK2
TCP11L2	MDGA2	FAM95B1	FAM81B	MBOAT2	NCALD	TBC1D12	AFP	TMOD1
PTGS2	ANO2	BCL2L2-PABPN1	MAATS1	UPP1	SH2D1A	LATS1	CSMD3	OSBP2
PIGY	GABRA4	TVP23C-CDRT4	H4C2	MAFB	KLHL29	ZBTB42	RTL9	LRRC18
ZNF441	PAX6	RGPD5	DACT2	ELL2	ZNF607	RICTOR	CIB3	RNF10
BAIAP2L1	GRM1	C4A	GAD2	ITGB4	LRRN3	PRNP	TMEM239	CUL4A
SLIT1	SLC6A17		PCDHGA8	HRH2	TSHZ1	ALS2	PCDHB3	FAXDC2
IPMK	MSI1		VWA3B	PIM1	GNRH1	C20orf194	PGF	TCTEX1D1
CIP2A	TMEM200B		MYBPC1	MX2	ZNF736	SCARF1	TEX13C	H1-0
TMEM170B	RLBP1		CLDN14	CYP21A1P	PLXDC1	CBL	PCDHGC4	YBX3
POLK	SEZ6L2		FAM71A	UBAC1	PANK1	ETV3	WIF1	C10orf105
TTC7B	PKDCC		MYH13	MITF	TMOD4	PKN2	MYT1L	SHISA7
GOLGA8A	TENM2		KRT14	ZNF682	CAAP1	ZBTB21	DCAF12L2	MARCHF8
SLC36A1	PLPPR4		KCNB1	CBWD6	USP37	ATP2A2	HOXA13	CNPPD1
SLC12A7	CPE		TRPM3	FLVCR2	TMEM81	ZC3H7A	WNT2	MARCO
LIG4	CXXC4		LRRTM4	TTC21A	PFN2	FAM167A	KCNH5	HEPACAM2
SIGLEC15	B3GALT1		STRA6	SIGLEC15	KMO	PCNX4	POTEB3	TGFB1I1
PIM1	SNAP91		ADAMTSL1	PSMF1	GPR18	TMEM272	FAM133DP	STAC3
PI4K2B	SEMA6D		KRT6B	POC1B	BCL11B	ANKRD23	SERPINA3	HDGF
ODC1	PRR20B		GPC6	PA2G4	LCLAT1	ERBIN	RGR	ALAS2
KIAA1586	SBF1P1		NPY4R	CPEB4	ZNF540	FAM102B	LRRC4C	RNF11
AGRN	TLX2		SLC17A7	CLU	CHI3L2	OTUD1	SLC17A7	CLEC12B
LRRC75A	MUC16		TMEM200B	MAP1LC3B	SGPP1	INPP4A	TMPRSS11B	RIMBP3C
CD36	PIH1D2		SNCG	SLC35E4	ZNF502	DUSP5	DEFA4	CDC42EP1
TMEM121B	TNNI3		CDH12	DNAH17	OVGP1	ZNF484	MAB21L1	CA1
HDGF	FRMPD1		SRPX2	YBX1	CROT	SLC35E2A	NNMT	ESPN
LINC01881	SLC25A48		FGF14	IL15	CD244	AFF4	DDC	SELENBP1
PPARG	MYT1L		B4GALNT1	ITPKC	FSD1L	ZNF770	KLK2	UBBP4
TMTC2	OR51E2		SPZ1	POMZP3	RAB30	RRN3	CCDC74B	KAT2B
SLC22A15	PCDHGA9		TUSC3	AP2A1	RGPD8	MTMR1	GGTLC1	IFI44
ADAM9	SEMA3E		CDH15	MIIP	ZNF542P	CYSLTR1	OR2F1	SOAT2
TRIM23	FRMPD2		PCDHB8	LGALS9C	CDC42EP2	CCR1	TENM2	FZR1
TMOD2	CASC1		CYP11A1	MAN2A2	CAMSAP2	GPR137B	RNF182	BAIAP2L1
CD300H	EML1		DNER	WNK1	LEF1	PLAGL1	HTR1E
AP2A1	SNTG1		TPTE2P6	ABCC4	ZNF525	ZNF354B	FER1L5
PAQR3	TLCD3B		UNC13C	C21orf58	ZNF432	RIN2	SLPI
FCRL1	AGT		DYDC1	ATP6V0C	TBC1D4	SHPRH	EGFLAM
PPP4R1L	FKBP9P1		FAIM2	BAG6	PRSS1	GABPA	BPIFB4
POMZP3	ADGRL3		CCDC148	CAPN12	SNED1	DOCK10	IFNW1
RAD23A	SYT1		RPL21P28	PAQR6	ZNF618	TC2N	SLC6A17
C20orf194	CXCL14		IMPG2	MARCHF2	CBY1	IRF4	SLC38A8
ABCA1	VAT1L		LRP2	MICALL2	ISOC1	GRAMD1C	KRTAP10-9
SLC7A5	EIF3CL		SPATA31A1	NAPA	LGALS12	COX18	GDA
CLEC7A	PCDHGA4		LRIT2	ESPN	GATM	SNX30	CADPS
SESN3	NKD2		RCVRN	CST7	OCIAD2	ZNF860	DLGAP2
CLUHP3	FAM47C		FRMPD4	FSTL3	C9orf85	ZBTB26	SLC5A8
CPEB2	NEUROD2		KCNA4	NOL3	CLOCK	ICE1	ABCA4
RP2	GABRB3		PRR20B	LHFPL2	THAP2	SPDL1	DYDC1
ARL2-SNX15	ADCY1		PKDCC	SLIT1	GCSAM	STK26	TMIGD3
CRACR2A	CP		SBF1P1	BIRC2	MAGEH1	PHTF2	EDIL3
ZER1	FAM71A		NYX	TCEANC	RIC8B	PEX11A	NKD2
MYOF	RGS8		PRR23A	ARL2-SNX15	TMEM64	EML4	PTH1R
PLSCR1	DNAH7		FRMPD2	PIP4K2A	ABLIM1	CD200	HS6ST2
SAMD9	RP1		PCSK9	RNF175	CD3G	SELENOI	CASKIN1
BBS10	SULT1E1		PCDHGA2	SCUBE3	TP53RK	RAI1	FAM71D
MYSM1	NES		PRKAA2	DNASE2	CHIC1	ZNF696	LHX9
TPGS2	CKMT1B		HTR2A	SLC7A1	KSR1	FCRL2	TIMP4
F2RL1	NCKAP5		CP	OPTN		SPNS3	KRTAP10-4
H2BC20P	MUC3A		CNTN1	UBALD2		CTLA4	MEP1A
C9orf72	KRTAP10-9		SUMO1P3	FKBP9		ZNF675	GPR26
C10orf105	DRD1		MAOB	GPR34		WWP1	CNTN3
HPS1	KCNB1		FRMD7	PADI4		EIF2AK3	RCVRN
COL19A1	PROM1		ANKS1B	EIF2AK2		CAMK4	PRTN3
ACVR1C	TTBK1		LIFR	H2BC18		MGA	S100A12
CD300E	OPN1LW		EDIL3	ZNF107		NEK7	CA3
GADD45A	GLI2		GTF2IRD1P1	SVBP		SNED1	ARG1
PCTP	ITIH6		RD3	PNP		DOCK9	SLC22A12
ZCCHC2	ISLR2		PDE10A	NSUN7		DMXL2	MEF2B
PLAGL1	CHRDL1		ASTN1	H2AW		MYBL1	H2BE1
AOC2	PERM1		OIT3	SLC22A23		C1orf112	SHH
USP12	SYNC		GCM2	REM2		TMEM106B	GLOD5
AQP10	FAM186A		RAPGEF4	OAS1		FAM135A	HIF3A
LYNX1	PPARGC1A		LINGO1	PLIN5		TPPP	TRIM15
MACROD2	USH1C		ESRRG	SLC11A1		ZBTB41	B3GALT1
TGFB1I1	C1QTNF2		GSTT2B	C10orf105		FBXL14	TMEM200C
GOLGA8T	EYA1		SLC34A2	PRDX2		ARFGEF2	A1CF
RPL23AP64	SAMD11		AGBL1	PNPLA2		NOG	SULT1E1
DACT1	SLC6A1		RGS9BP	FTL		SEC14L1P1	PRTG
KAT2B	IGSF11		LHB	PTGES		ZNHIT6	PCDHB6
MAFB	UNC13C		ARR3	XAF1		TAP2	ZNF806
STARD4	ST18		PRDM6	BAIAP2L1		TSTD2	GLDN
TBC1D3E	STRIT1		TNNC2	TPM1		RFC3	FIGN
SRGAP2D	IMPG2		MUC19	NUDT16		KLHL9	PAX6
BEND3P3	OR6W1P		DSG1	PML		C5orf24	CDH9
FZD1	COL22A1		FSHR	SLC22A1		ZNF568	RAB6D
MPP1	RGS9BP		SAMD11	MAF1		PLD4	MNX1
H3C10	NPAS3		MGARP	ZNF257		PTPRM	ANKRD2
ADORA2B	DLGAP1		MYOC	RIN1		CCNT2	TMEM54
MYLK4	CASKIN1		TYRP1	RETREG2		KBTBD8	PCDHB17P
LTB4R2	DPP6		POTEE	SEMA3B		ZNF223	ITIH6
RIOK3	HCN1		BNC1	ZRANB1		MAGEE1	SORCS1
SRXN1	PCDHB2		ADGRG4	H4C8		SLC25A24	NRAP
PEAR1	C1orf53		CLCNKA	ANKRD24		TMTC3	SLC28A1
DDX60	CNNM1		RNASE3	CLTCL1		EDEM1	PSCA
HERC2P3	SPHKAP		KIAA1755	TBC1D22B		GPR15	OR4C13
TFR2	SLC12A5		SPATA31C1	NPDC1		MTM1	SUPT20HL1
CREG1	THSD7B		PCDH19	RPS2P32		SKI	SPATA31C1
ZNF197	IGSF9		HCN1	SNX3		SLC19A2	AADAC
MCOLN1	EYS		CHSY3	REXO2		POLK	GOLGA8CP
FAM117A	RXFP1		RELN	TLR2		KY	ARSI
RPS10-NUDT3	OPCML		PDE3A	FN3K		ALKBH8	HNRNPCL3
GSPT1	APOE		KITLG	IL10		FMNL2	SEZ6L2
CXCR2P1	VSX1		C6orf52	ZMYND15		STK38L	FAM186A
TMEM252	ZAN		LRP4	FITM1		MYLK4	KCNJ3
SAMD4A	SRPX2		CFTR	DCAF10		ANKIB1	SEMA3E
ASCC2	CLRN1		ABCA8	CNPPD1		QSOX2	HNF1A
LOXHD1	TDH		JCAD	LIPN		CRYBG3	HSP90AB4P
GNA12	MYH14		FAM110D	MAP3K20		VPS13C	ADAMTS2
C5orf58	LRP4		CRB1	GCLC		SLFN12L	KCNH6
IFT80	PCDH8		GPR179	MKRN1		ZBTB18	OTOP2
ANKH	DPRXP4		ANKRD40CL	NME4		RCBTB1	OR52I1
TENT5C	FAM133DP		GJA8	F8A3		ADAMTS7P1	ZNF843
RNF11	SUPT20HL2		TENM2	FAM92B		AP1AR	SLC6A15
ESPN	FGF1		BCHE	MAMSTR		CCDC93	ISLR2
C17orf58	SHROOM3		TUBA3C	ZNRF1		TNFAIP2	MAGEA2
SIAH2	DIRAS2		GRM7	STAB1		HPCAL4	DPRXP4
VSIG8	NR2E3		IGSF1	TM7SF2		TTC33	CLEC4GP1
SLC22A23	ZFHX4		PRTG	CCDC17		PNMA1	PLPPR4
HAGH	LHFPL4		SLC22A9	NME8		ENKUR	MUC2
NPRL3	CLEC4GP1		CYP19A1	LRRC75A		ZBTB39	KCNV2
UBE2O	HECW1		KCNB2	E2F1		EXOC8	PRAMEF36P
FBXO7	HSP90AB4P		ADGRV1	ODF3B		STARD4	SRRM4
TFDP1	PRR23C		MYH14	HPS1		TET3	TDRD10
IFIT2	GRM3		PAPPA2	RAD23A		TM6SF1	DNAH7
CDC42EP1	ANKRD20A9P		ZFHX4	NTSR1		ZNF507	SIX3
ZBED6	USH2A		PCARE	PXDC1		GCNT4	DAAM2
CA2	LRRC49		CERKL	HSPB1		DIRAS1	GATA5
MXI1	LRP2		BTNL2	UBE2O		BCOR	INHBA
H2BC7	JPH2		SEMA3F	SLC37A2		ATM	PRL
PXDC1	B4GALNT1		KDR	GDE1		ZNF532	ZSCAN4
LPAR1	GRIK2		NRG4	GALNT14		ZMYND11	MT1G
H4C8	DNAJC5B		PREX2	FOXO4		IMPACT	KCNC2
FKBP8	EPHA3		PCDH15	GBGT1		GPR75	GJD2
RNF10	C4orf51		USP2	DDX60L		ACBD3	CERS1
TFEC	MCHR2		PDZRN3	PNPLA1		CEP192	ZNF221
FOXO4	GGTLC2		FMN2	ABCB6		DAPK1	FBXW10
ADIPOR1	HNF1A		GLRA2	ASCC2		PTCD2	TEKT4
KL	OR2F1		CACNA1B	SLCO5A1		EDEM3	AQP4
RUFY4	ARSI		GNB3	POLR1D		FCGBP	KIAA1755
CARM1	ANTXR1		LPA	C3AR1		ADGRA2	POU6F2
HCG4B	MAP2		PCDHB5	RANBP10		ISOC1	PAPOLB
LRRC18	RHOXF2		TJP1	CITED4		MANEA	MMP16
LIPN	CDH18		ST18	SMARCD3		ZBTB49	COL22A1
OAS1	GRIA4		GLI2	S100A9		SAMD4A	KLHL38
MFSD2B	RORB		GJA4	CISD2		ZNF92	DEFA1B
H2BC18	OTOAP1		PCDHGB7	PCGF5		PRMT6	PPFIA2
CNPPD1	PEG3		DRD1	MAP2K3		ZNF572	NLGN4Y
MICAL2	UNC13A		ADGRL3	SCO2		BTN2A3P	MCHR2
SIGLEC11	RTBDN		ZNF423	MT2A		CRAMP1	SLITRK2
ASDURF	PAPPA		CTNND2	MYO7A		ATP11A	KCNMA1
IGF2BP3	MYT1		PTPN21	H2AJ		NHS	SLCO1C1
RANBP10	AMER2		FOXH1	GNG8		ASAP2	NOX4
KANK2	CGB2		CAMK2B	KAT2B		ELOVL5	TPTE2P6
PRR5-ARHGAP8	GNB3		GRID2	IQCN		KLHL3	APOL5
TMOD1	KCNK3		TENM3	TBCEL		ZNF468	ARMC12
MET	RAX2		LHFPL4	TDRD9		ZNF12	DSCAML1
DCAF12	COL20A1		GPC5	TRIM7		SRGAP3	ANKRD1
AQP1	REEP2		MTTP	TMEM63B		SLC12A7	NFASC
RAB3IL1	C7		DYNC1I1	NLRP6		ID3	SCG2
GLUD1P3	SHH		RALGAPA1P1	ARMH2		ARRDC3	PCDHGA8
SLC1A5	ZNF732		TP53AIP1	PDE2A		STRN	GRIA2
SLC38A5	NTNG1		MAB21L2	ZBP1		IMPA1	DACT2
TGM2	NOX4		RGS11	HECW2		ABL1	CSNK1A1L
RNASE1	ESRRB		KSR2	CYSTM1		COG6	TMEM190
ELANE	MCAM		PDE6H	E2F2		RBL2	GLI2
USP18	RALGAPA1P1		TANC1	PPP2R5B		NCOA3	KCNA4
FAXDC2	PCDH7		COL4A6	PCDH1		NR1D2	FGF1
RHCE	UNC80		PLA2G2C	VTI1B		GOLIM4	PIWIL3
MARCHF8	PRPH2		PTPRD	TMEM121B		ZNF573	NFIA
TSPO2	NRTN		SALL1	CMBL		BHLHE40	PPIAL4E
CBS	MUC12		ADAMTS18	CYP2C9		ATF2	PROX1
TRIM10	TJP1		FREM2	TRAK2		ETS1	SPHKAP
NFIX	CHRNG		SEPTIN3	LRRC6		ZNF667	USHBP1
THEM5	PLA2R1		MAGEL2	MICAL2		TMOD2	PKD1L3
UBB	CACNA1S		DPYSL5	CA12		KCNG1	LGI1
TSTA3	NYX		COL16A1	SMIM1		SLC35D1	FOXH1
CLEC12B	GPR21		APOE	OASL		TSPAN13	GABRA5
ZSCAN30	SLC39A5		GLI3	IRF7		RELCH	NRK
RNF123	ABCA12		GGTLC2	F2RL2		DNAAF2	SLC22A9
EGR1	GRIN1		RORB	PFKFB2		ALG10B	PDC
KEL	MEF2B		GRIA4	NHLH1		RASGRP1	SEMA6D
GPR146	GRIK1		UNC13A	SELP		OXR1	BMPR1B
SLC4A1	ARR3		ONECUT3	LILRA5		SPOPL	CCT8L2
CXCL8	DSCAML1		ONECUT2	GAREM2		MPZL2	CEACAM6
ANK1	LIMCH1		FRAS1	TREML4		FIGNL1	S100A8
H1-0	COL4A2		SEC14L6	CLEC1B		CIITA	DRD1
RBM38	PDE10A		HRNR	ASGR2		SPDYE18	CYP1A1
PLCXD2	TDRD10		PCLO	GRINA		ZNF831	CAMP
SMOX	SLC22A9		NKX6-2	ZER1		TFEC	FOXA1
TRPC2	RAPGEF4		IRS4	SHB		THEMIS	CYP2W1
NECTIN2	MTHFD2P1		RUNX1T1	TLR5		SMCR8	FKBP9P1
MARCO	COBL		GAREM1	RFESD		TRIM23	CPN2
KLF1	P2RX2		MYH2	MPP1		H4C15	GPR37
DEFA4	CNGA1		OR7E24	FAH		P2RY10	MUC21
TUBBP5	PEX5L		THRB	BEGAIN		SUSD6	CPA4
BSG	ANKS1B		MID1	PROS1		CACNG8	BEX1
BORCS7-ASMT	UGT2B4		ADAMTS2	MPZ		ITPR1	POU1F1
UBBP4	GAS2L2		XIRP2	MAMLD1		MAF	PKP1
ACKR1	NOVA1		MYT1L	TPGS2		ZBTB11	XKR5
ARG1	NRXN3		LAMA1	BLVRB		CD46	ATP13A5
OAS3	TNR		MYH6	METTL9		ZBTB5	TTBK1
YBX3	SPATS1		GRM1	DOCK6		C21orf91	TM4SF20
GLRX5	TLL2		SCN10A	FBXO9		TBC1D4	REEP2
RHAG	SORBS2		RYR2	EIF2AK1		ZNF567	ODF3L2
SLC6A8	PDE11A		SAA2	INAVA		LMTK2	GPR12
TMEM158	KIF6		MAB21L1	NRADDP		CCNJ	MCAM
XK	ESRP2		TMC1	PRR5-ARHGAP8		GRAMD4	MYF6
TLCD4-RWDD3	RBFOX2		AIPL1	MCEMP1		LYSMD3	GUCA1A
MMP8	GRID2		CDH7	FAM117A		TMEM65	MAP3K19
FECH	ACOT12		SLC1A3	FHL2		ZSCAN30	CEACAM8
DMTN	C2orf83		ESRRB	CA4		COL5A3	SBF1P1
CHRFAM7A	RASSF9		NXPH3	AKT1S1		PPTC7	DAW1
NOTCH3	AIPL1		LAMA4	ERMAP		ZMIZ1	SVEP1
KLC3	CHST1		CRYBB2	CNN1		GSE1	KRT74
TMCC2	GPC6		MUC4	SESN3		BBS10	SHC4
CMPK2	LCTL		MAP6	PPM1A		COL19A1	ITPRID1
SLC6A9	PPM1E		ABCA12	PPARG		FBXL3	GAD1
TRIM58	NPC1L1		DSCAML1	RNF217		TAF4	TULP1
PM20D1	NANOS3		ROS1	USP18		RP2	PCDHB4
OTOF	SEMA3F		C19orf33	JAZF1		ZNF607	GUCY1A2
EPB42	GRIN2A		CYP8B1	GADD45A		PTGS2	ADAMTS16
GMPR	ARHGEF26		HECW1	SAMSN1		ARHGAP11B	C1orf53
PLVAP	MIA		KIF6	CFAP45		UFM1	APOE
SHISA7	ATP2B2		SH3GL2	RILP		WRNIP1	GREM1
HEPACAM2	PTPRD		ATP2B2	PINK1		SPON1	ZPLD2P
BPGM	LGI1		MAP2	SLC2A1		OLFM1	TLL1
TNS1	JCAD		MTRNR2L3	TMEM88		PAQR3	GJA8
IFI44	SLC15A1		NPC1L1	FAXDC2		ATP8A1	PCK1
FAM86JP	ZSCAN4		NOX4	BCAT1		AGAP7P	OPCML
NUDT4P2	RPL21P28		GRIN2A	FGFR1OP2		GNAI1	GATA4
TPSAB1	P4HA2		FAM183BP	AP1M2		CASS4	ELANE
HPD	FOXI3		PLCD4	MGAM2		S1PR1	ACR
CCL3L3	LHB		EDNRB	UBB		ARHGEF10L	DMP1
SELENBP1	LRAT		OTOG	MDK		TSPYL4	ZAN
OR2W3	FZD4		PRPH2	TGFB1I1		USP53	RLN3
BTNL10	PXDN		MYH8	EGFL7		SOGA3	NCAN
MIPEPP3	RARB		WASF3	SLC22A4		SMG1P5	ANK2
HBG2	POU5F2		RPL34	GALR2		RHOB	MYO16
IFIT1B	PTCHD4		HYDIN2	CDC42BPA		ZBTB34	MLPH
BCL2L1	NRG3		PTENP1	MYL4		AFAP1	PCDHGB1
SIGLEC1	ABCC8		CFAP46	CYGB		ATP6V1G2-DDX39B	SLC24A2
ALAS2	NEUROD1		PRICKLE2	UBBP4		GOLGA6L9	MYRFL
RAP1GAP	RPL34		PLOD2	IZUMO2		PI4K2B	PCDHB2
CCDC150	ANKRD20A5P		C7	STOM		UBE2Q2	NOVA1
OR2T8	PREX2		UBE2QL1	PPDPF		RBM12B	GYG2
TCTEX1D1	MS4A10		NMNAT2	ITGA2B		RANBP6	PLA2R1
INCA1	PLA2G4E		HSD17B6	LCN12		FOXO3B	RNASE1
DEFA1B	ITIH2		OR6W1P	SLC22A31		ANKRD33B	CNNM1
TUBB2A	LRRC69		SLIT2	FAM27B		IPMK	GRM1
BCAM	TRIML2		MCHR2	MS4A4A		TMEM38B	SLC34A2
TPI1P2	BCAR1		RHOXF2	GSPT1		NHLRC2	TYR
CA1	KCNH6		AQP7	CLEC4D		FRYL	CDH18
OSBP2	MAGI1		RTBDN	BSG		PDPK1	IGLON5
ULK4P3	ZNF423		MUC5B	FBXO7		ZNF852	FSHR
ERG	SLC1A2		AQP7P1	FHDC1		PDK4	IHH
HBBP1	PLA2G2C		CHRNA3	RAB2B		ITGA4	ARMH4
SNCA	LIFR		VTN	IRAK3		ZNF354C	KRT16P3
INTS4P1	ADGRF1		RBFOX2	FAM209B		FAM43A	PCDH8
SPTB	ROR2		GAS2L2	MMP9		PACSIN1	TBC1D3J
CCL2	SCG3		THSD7A	ITGA7		ERCC6	CACNA1S
RAB39A	PPIAL4C		INSYN1	MUC1		DACT1	DCLK3
SOAT2	DPYSL5		SCN1A	MX1		KLF4	GRIK2
KRT1	NUTM1		NLGN4X	MUSTN1		DYRK2	TNFRSF11B
FAM83A	CEACAM5		PRKG1	RNF11		ZBTB1	ADGB
SPDYE4	ONECUT3		RPS24	FCGR1CP		ZFP36L2	TFAP2A
RIMBP3C	STOX2		SCN2A	RPH3A		ADCY7	OR2B2
NDUFC2-KCTD14	KCNJ3		GRIK1	SUMO1P1		LMLN	VSIG4
HLA-V	PMCHL2		PPM1E	HBA1		BCL7A	CPA6
GOLGA6L4	KCNE4		TNR	DUSP13		MIB1	KIR3DL1
TVP23C-CDRT4	ARMH4		ADGRL2	SCRT2		NR2C2	MAP1B
TNXA	MPDZ		PSD3	INSL3		ENPP2	POU5F2
BCL2L2-PABPN1	LMNTD1		FFAR4	CDH1		PRKXP1	CCIN
IFI27	FHOD3		EPB41L1	FKBP5		CDCA8	AZU1
RGPD5	NXPH3		PCDH7	IL1RL1		NIPA1	MT1M
C4A	CLC		TDRD6	BEND7		OR6N1	SLC5A9
	GFAP		ALPK2	CETP		TSPYL5	MOG
	FAM107A		ARHGEF10	G0S2		GPR174	HECW1
	SAA2		AMER2	GRB10		CYP2D6	RSU1P2
	LONRF2		P4HA2	EGR1		ADGRD1	KIR2DS4
	SMIM17		CFAP43	VNN1		FCRL1	STOX2
	TENM3		ZSCAN10	KCNH3		BTAF1	GRM3
	CACNA1G		TRPC3	CFAP58		IER5	PABPC3
	ZPLD2P		ACAN	FAM104A		MZT1	HBQ1
	WNT9B		SEMA3E	SMTNL1		FZD1	C1QTNF2
	MTRNR2L3		ARMC4	LYVE1		AOC2	MALRD1
	NEFM		TRPM1	ZNF876P		CLDN12	SMIM17
	CNBD2		DST	TFR2		CREBZF	BRDT
	RPA4		FAT1	GUK1		MMP24	ORM1
	OLAH		FAM229B	SLC22A16		DIMT1	P4HA2
	TRPM1		RNF138P1	TMEM86B		ZNF135	OR6W1P
	ARHGEF10		GPR21	FZD5		HIVEP2	OLFM4
	POU2F3		RPL31	NFIX		ABTB2	CLRN1
	RPL13AP5		NEXMIF	SLC44A3-AS1		LEMD3	CYP2C9
	PTPN14		DNAH14	RNF187		SMAD7	TRDN
	ADAMTS3		TUBB8	KCNE1		PPARGC1B	TBR1
	VTN		SCN5A	ISCA1		TRUB1	OTOAP1
	TRIM45		ZNF536	NECAB1		CLINT1	AQP2
	THSD7A		RP1L1	DNAJC22		TMPPE	ANAPC1P1
	TMEM249		POU2F3	ESPNL		XYLT1	EPHX3
	CWF19L2		FLNC	CLIC2		FSD1L	SUPT20HL2
	ZNF534		MATN2	ST6GALNAC4		SFMBT2	FAM47C
	OR7E37P		NUTM1	STMP1		SLC23A2	MIA
	SLC36A2		CTNNA2	HAGH		LTB4R2	ABCA12
	ZDHHC8P1		SPATA9	ORM1		C5orf58	CHIT1
	FREM2		TRIML2	MBNL3		FAM3C	HP
	METTL21C		RUNDC3B	CREG1		USP32P3	NR0B1
	TANC1		ZMAT4	CD163		TMEM51	TBX15
	HSD17B3		PYGO1	TAL1		ZBTB38	TACR3
	RPL11		CRHR2	MYL9		USP37	PMCHL2
	CELF5		RPL36A	TREML3P		ARGLU1	MTNR1B
	EPB41L1		IGSF3	MMRN1		SPRY2	LRAT
	PRND		RPL23	HDGF		TEX52	PRR23C
	PTPRB		TACC2	NT5M		TNFRSF21	MUC12
	UBE2QL1		STRIT1	MARCO		SEMA3G	RADIL
	DKK3		CCDC80	ABCG2		ANGPT1	PKD2L1
	TRPC3		GFAP	MAP1LC3B2		OR7E156P	DMBT1
	FNDC9		OR7E37P	IL18R1		THBS4	PIH1D3
	UCHL1		CNNM1	SAP30		MEX3B	ZFHX4
	SHC3		SPP1	KL		PARGP1	TENM3
	TCF23		DNM3	SLC25A37		MEX3C	PCDHB16
	RUNDC3B		SLC1A2	PHLDA3		TFAM	FGF8
	MOG		STOX2	SLC7A5		TAF1	COLEC11
	SLC16A12		TENM4	S100A12		F2RL1	LRRN4CL
	OPRK1		LCT	RAB13		EGLN3	IGSF11
	GPM6A		RPL11	H1-0		ZBTB6	POTEE
	SSTR2		CDH6	STAG3		WASF3	OTOG
	DNAH2		COMMD6	TLCD4-RWDD3		LPAR1	SLC36A2
	STAR		CASC1	LGALS3		JRKL	ACP7
	TTYH1		SVIP	LRRC18		CMTM1	INSC
	KLRC2		RPL26	ADORA2B		ZFP1	PEG3
	FOXH1		CDHR1	H2BC6		MYCL	COL17A1
	CFAP57		MTRNR2L1	TFDP1		ZNF695	TLL2
	KCNJ6		CPT1C	ASPH		ZNF708	ESRRG
	PTGIS		CLC	H1-2		CXCR2P1	RPL21P28
	RNF138P1		LONRF2	OLAH		LRIG1	PPP1R3A
	ADGRV1		TAF1L	NEDD4L		KIAA1671	RSPH10B
	PDE6A		HMCN1	TCN2		ENPP4	TRIML2
	FRAS1		CHST8	ITGA9		ZNF217	NOS2
	RPL39		TCHH	CDC34		KLF12	CDO1
	C1orf210		PPP1R9A	CHRFAM7A		H2AC15	TRIM50
	FILIP1		COL6A5	NUDT4		PDP1	KCNS3
	ARMC4		RPL13AP5	PRG2		DAGLA	GRK1
	PABPC1P2		KCNJ12	GCAT		PTAR1	SPATS1
	GLP2R		GPX3	TMEM45A		CHAD	SULT1C4
	NYNRIN		A2M	ART4		FAM174A	SHROOM2
	PCDH15		DNAH5	SYNDIG1L		TMEM252	AGT
	NAP1L6P		SLC3A1	ZNF23		CRACR2A	LCN2
	PYGO1		DNAH7	TSPAN5		PHF6	FOXI3
	TEDDM1		AHNAK2	MFSD2B		SGK1	NECAB1
	PLPP4		SYCE1L	THEM5		ZNF594	ZDHHC19
	JPH3		KIAA1549	SPATC1		MYSM1	NRXN3
	ADH1B		MUC12	ZDHHC2		HRH4	WNT8A
	ZSCAN10		CSMD1	RAI2		MAP3K1	TMEM72
	KLHL32		GRB14	RNF10		DENND11	TTC23L
	FMN2		EFCAB6	MYO1B		PTGER4	MAGEL2
	PCDHB9		COBL	IFITM3		ANKDD1A	PTCHD1
	KIAA1549		JPH3	TLCD4		GRHL1	RPL21P44
	RPL23		ZPLD2P	RAB6B		CCR5	MASP1
	RASSF8		HYDIN	GLDN		USP32P2	MS4A10
	SLC35G5		ASXL3	INHBB		TPTEP2-CSNK1E	LRP4
	ANKRD62		TDRP	C9orf78		CXCR6	C8orf34
	KSR2		COX6C	ERG		HELB	PLA2G4E
	TMEM132B		A2ML1	H2BC15		IKZF2	EML1
	SNRPD2		SUPT20HL2	UBXN6		IFT80	KRT12
	SV2B		ZNF462	DPCD		ADRB1	PCDHB5
	PCDHB1		SLC13A5	RAB3IL1		TUBB1	TCF23
	CEP112		CLEC4GP1	GYPC		ZNF736	MYH14
	SLC1A3		MIA	ARHGEF12		ZNF367	KIF6
	EPGN		SNRPD2	TPST1		AGBL3	MROH5
	PIWIL3		AOC1	DRC7		GLTPD2	PCDHB1
	SCUBE1		ATP8A2	SLC66A2		KLHL13	KCNJ16
	NPAS1		LGI1	ISG15		GDF7	HPSE2
	MEX3A		DZIP1	ADIPOR1		LYNX1	CASC1
	GREM1		DNAJC6	BNIP3L		CD200R1	CLUL1
	PRRG3		TMA7	SRRD		GOLGA8R	PARD3B
	KCNB2		APOB	WNT4		CYP7B1	PRDM6
	INSYN1		DLG2	SLC1A5		LIG4	NCKAP5
	SLC28A2		DNAH9	MARCHF8		GOLGA8O	KIF1A
	EGFEM1P		MTCL1	STRADB		SMIM10L2A	ADGRF2
	A2M		STON2	SPINK8		GJA3	LAMA3
	SMIM1		NEFM	COL9A2		TSPY26P	S100A9
	APOBEC3B		WDR87	TNFAIP6		KIT	ACOT12
	CACNG5		RPL39	KANK2		CSF1	LRRC69
	PPEF2		FAM124A	HOXA3		CCNG2	CLEC4F
	IGSF3		PCDHA9	SLPI		RPL23AP64	MS4A3
	RYR2		SLIRP	LHX1		SPIN4	ARFGEF3
	RPL31		CCDC198	DCAF12		SGPP1	ZBTB16
	SGCE		RPL41	CNTD2		MBLAC2	SUMO1P3
	LYG2		PROKR2	ARG2		GOLGA8A	UGT2B4
	C19orf67		CFAP300	ANKRD20A1		BMI1	EPHA3
	HSPA12A		FRMD3	CLEC12B		PRLR	INHBB
	COMMD6		ATP5ME	OSBPL6		CPA3	HEPHL1
	PRKG2		CWF19L2	SIGLEC12		AEBP2	CNBD2
	CRHR2		RPS7	SMIM5		CENPK	ELF3
	NDRG4		TUBB8B	BBOF1		SLC45A3	IMPA1P1
	CHST9		PFDN5	C1QA		HERC2P3	CEACAM5
	RPS27		POU5F2	PCSK9		BTBD3	SFN
	DAND5		ATP1B4	RSPH14		OLIG1	MYT1
	HIF3A		DES	PRRT4		CHML	RBFOX2
	PTPRU		CHRNG	MADCAM1		FAM169A	SLC44A3-AS1
	IL36A		ILDR2	HACD1		CXCL8	CTRC
	INMT		GNRH1	TCN1		CROCC2	ADAMTS3
	SIX4		KCNJ6	SMIM24		GOLGA8T	LIFR
	POC1B-GALNT4		RPS21	OR2W3		TMED7-TICAM2	MINDY4B
	SMC1B		RASSF9	TMEM158		GUSBP4	PDE11A
	OR7E12P		ADRA2A	CASP5		LYPD2	CACNG5
	SUMO1P3		ATP1B2	FLT3		GAS1	SCUBE1
	RPL41		CABP5	ARMC12		C2orf27A	STAR
	CDHR1		KLRB1	SLC22A14		IL34	ANKRD62
	CDH3		FLG	C2orf88		PMAIP1	DPYS
	RPS24		CCDC122	NPRL3		CXCL5	UPK1B
	MOCOS		CFAP57	FKBP8		KLRC4	ONECUT2
	MAS1		DPRXP4	SMOX		SLC29A1	PRND
	LRRN4CL		INMT	ANKRD9		KLHDC1	MAMDC2
	ARFGEF3		NDUFA1	ARL4A		GUSBP2	PYY2
	RPS18P9		ASB11	ANKH		ERG	PCDH7
	KLRF1		DNAH8	TGM2		C10orf95	HES6
	COLEC12		DOC2B	SLC25A39		ZBED6	MPDZ
	RHBDL3		RPL32	CLMP		CCDC39	PTCHD4
	FAM229B		NDUFS5	HOXA9		KSR1	ZNF534
	TFF3		LYG2	SNCA		GPR20	CCDC173
	GZMA		CCL22	SLC38A5		NNAT	GRIA3
	DZIP1		SPATS1	TBC1D3E		ACTG1P4	FMO3
	RPS21		GLP2R	TRIM10		ANKUB1	MUSK
	CHST6		ZSCAN23	PM20D1		ASB2	NOCT
	AMPH		PARD3	CTNNAL1		MET	ANGPTL1
	DLG2		RPL21	RBM38		PMP22	IZUMO2
	MTCL1		POTEM	ANXA3		RAB39A	WNT9B
	ANGPT2		SV2B	FOXO3		ACVR1C	SLC13A1
	RAB3B		CEP112	GPX8		AGAP9	MMP8
	SPTBN2		CDH2	ZNF608		RBM14-RBM4	IGFBPL1
	REG4		PABPC1P2	ANK1		SLC4A10	INSL3
	FSIP1		SSPN	HTRA3		H4-16	SLC15A1
	UPK1B		UQCRB	EMID1		GUSBP5	LRRC2
	DSC3		NAT8B	LYL1		ENPP3	SHOC1
	CDH6		CNBD2	CAMP		PLCXD2	GPRC5A
	GPR179		RPS27	DPY19L2P2		VLDLR	NANOGP8
	RPS6KA6		ROM1	CEACAM8		FCER1A	ANKRD30BP2
	CFAP300		SLC36A2	SERPINB10		TSHB	VSX1
	ROM1		COX7B	PER1		AJAP1	SHROOM3
	RPL35		CLSTN2	CYYR1		ENHO	RNASE2
	ASB11		RPS27A	CMPK2		AGAP10P	SLC30A2
	TMEM269		RYR3	HBG2		NOTCH3	KCNB1
	PDE6G		TOMM7	C1orf116		ASAH2	SLC1A3
	COL27A1		RPL37	RETN		PLAAT5	MGP
	SLC13A5		RPL9	RIOK3		BEND3P3	ANKS1B
	PCDH11Y		TXN	TSTA3		GALNT4	ZFP42
	VSTM2A		PLPPR3	TENT5C		HDC	PIN4P1
	PPP1R9A		TMEM132A	CA2		CCN2	KIAA1210
	NFIA		MTRNR2L6	TMEM119		MDGA1	RASSF9
	ZNF286B		FAT4	CA3		CCR3	SIM1
	CCDC122		CASP17P	SIAH2		PAX3	DNAAF1
	SLC13A1		GZMA	ARHGEF37		ETV5	PABPC1P2
	RPL32		NRXN3	VSIG8		CYSLTR2	KRT13
	ANKRD19P		ABCA6	VWCE		NTRK2	RNF138P1
	SLC26A5		CHST5	GPR146		ETV4	ECHDC3
	SMIM31		HTRA1	GNMT		BORCS7-ASMT	PLPPR3
	KCNJ11		COX7C	HMBS		SIGLEC8	UCHL1
	ATP1B4		RPL7	INSC		GCSAML	TNNI3
	XCL2		CAV2	IFI44		CDK15	ANGPT2
	NRXN1		TIMM8B	DMTN		CYP4F29P	TGFBR3L
	TYRO3		RPS10	FAM20A		NPHP3-ACAD11	FOXO3
	CNTN4		ALG1L	RSAD2		PTGDR2	GPER1
	RPS10		RPL35A	MIPEPP3		SMPD3	NLRP8
	GGT6		CMTM2	FAM210B		ETV1	PLPP4
	HMGA2		MEF2B	PLD6		SPECC1L-ADORA2A	LY6G6C
	ALPK2		DNAH11	PTMS		IL5RA	ARSL
	SLC3A1		DLC1	MXI1		SPRN	KIAA1549
	CD300LG		PTPN14	ECHDC3		PRSS33	RP1
	KCNJ12		LSM3	TMIGD3		TPSAB1	ADGRL3
	CHST5		SLC6A11	SPTA1		PAX7	MOCS1
	TDRD12		PTCHD4	SLC4A1		SHISA4	GALR1
	MRO		RPS18P9	HP		OLIG2	LTF
	CTRC		DCDC1	PKD2L1		PLVAP	C1QB
	TOMM7		RPL35	TRIM58		USP32P1	SNAP25
	CDH7		EEF1B2	SFRP2		ADGRE4P	SLC26A4
	ZYG11A		ESYT3	OLR1		DDX11L1	TYRP1
	TMEM256		PPEF2	MS4A3		SYCP2L	TUBA3C
	TMIE		SLC16A4	CDC42EP1		OSTCP1	TARM1
	ENPP7P13		PHIP	IL18RAP		CACNG6	CYP3A4
	PRICKLE2		PDE6A	BCL2L1		STAG3L3	CHRNG
	CYP2B7P		PPBP	IGF2BP2		GATA2	SLC28A2
	KLRB1		SORBS1	PBX1		CCL23	GPR3
	ASMT		OPRK1	FECH		TIFAB	ONECUT3
	FBXL22		HOMER1	SIGLEC1		ARMC3	COLEC12
	MED15P9		RPS15A	PRL		ALOX15	RELN
	GPRC5A		RBIS	IFI44L		RHOXF1P1	GGT6
	GPR82		CHN1	HBQ1		MAGED4B	CRB1
	ZFP42		TRIM45	IFIT1			SLC44A4
	MOCS1		ZFHX2	FKBP1B			PDE1C
	SLC26A4		PIN4	ZBTB16			SEC14L3
	GRM6		FRG1JP	SLC6A8			IL1RL2
	RPS27A		KCNE4	HEPACAM2			SI
	RPL7		PRELID2	TMOD1			LDHAL6A
	SYCE1L		RPS27L	KCNN2			PRKG2
	SVOP		TCF23	MAFA			DRD5
	RPS15A		TMEM40	CHPT1			A4GALT
	OPHN1		FAM222A	TNS1			CREB3L1
	SLC16A4		SPOCK1	YBX3			PRRG3
	ST6GALNAC3		HINT1	SERINC2			PCDHB13
	CPNE7		COLEC12	FAM86JP			IQUB
	C12orf57		GNG11	SLC14A1			SERPINA6
	SVIP		RBP7	KCNMA1			SLC22A14
	LMOD3		CECR2	PGF			CNDP1
	COX6C		PCDHB9	DAAM2			CERKL
	RPL9		SARNP	TUBB2A			ASPA
	PIWIL2		ESRP2	ACHE			SSTR2
	LIX1		SLC15A1	KLHDC8A			MMD2
	PNMA2		DYNC2H1	DYRK3			STPG4
	RPL26		ABCA13	C1QC			ANXA3
	CD3D		SNRPG	WFDC1			VNN1
	CD52		MRPL47	GLRX5			AMER3
	ESYT3		NDRG4	LCN8			CHRNA4
	MTRNR2L1		NGFR	CHIT1			FRMPD1
	CNDP1		RPS14	GJC2			PDE6A
	STEAP2		COX16	KRT1			POC1B-GALNT4
	RPL36A		RPS5	PLEK2			STRIT1
	LIPH		SPTBN2	RUNDC3A			CARD16
	FBXL7		RPS18	CREB3L1			C2orf83
	GCNT3		SLC35G5	LY6G6F-LY6G6D			GDF5
	FAM124A		VLDLR	IGLL3P			CAPN9
	RANBP3L		RPL22L1	C15orf48			CA4
	MIPOL1		KIF5A	YPEL4			CFAP43
	CRYM-AS1		KLRC2	FOLR3			COL27A1
	ABCB11		SATB2	EPB42			SAMD5
	COX7C		NUPR1	KEL			POU2F3
	TMEM256-PLSCR3		TMEM256	C5orf67			ANKRD30A
	RPS5		SSTR2	IFIT1B			ATP10B
	PCDHA10		LCTL	BCAM			SLC26A5
	LARP6		TRAPPC2B	MT1L			GYPA
	CFAP73		PGM5P2	LLCFC1			UNC13A
	TRMT9B		RPL6	KIR2DL1			KLF17
	CNKSR3		LEPR	BPI			TDGF1P3
	VSTM4		RPS29	VSIG4			PCDH11Y
	ART3		ATP5MPL	TMEM233			VAX2
	PPIL6		RPS25	YOD1			INHBE
	STXBP4		DPY19L2	RHCE			CDH6
	ZDHHC15		MS4A10	BPGM			PCDHA10
	DCDC1		UQCRQ	C8orf88			RAB3B
	ADGRL2		DSC3	SLC5A9			EPB41L1
	PFDN5		ME1	SH2D4A			CRISP3
	RPL21		MAB21L3	HES6			ST8SIA5
	LRRC4B		NDUFA4	MPO			MOCOS
	RPS29		EXOC3L2	CCL3L3			CHST6
	ATP8A2		THBS1	LCN2			APOC1P1
	NANOG		CHST6	COL17A1			DLL4
	XKR4		SEM1	TCTEX1D1			RPS6KA6
	INGX		WNT9B	GPER1			NHLH2
	KLRC3		ZNF534	AHSP			ENPP7P13
	FBLIM1		UQCRH	IL1R2			DAND5
	RPL35A		PIGR	OSBP2			HSPA12A
	MALL		CFI	SELENBP1			SYT14
	PTCHD1		MRPL22	CRISP3			TRPM1
	RNASE2		MIOX	INHBA			CRPPA
	SGSM1		ROBO1	GMPR			DMGDH
	NUPR1		CPO	XK			RIPPLY3
	L1TD1		TLN2	AQP1			PTPN14
	SPP1		GALNT16	SPDYE4			TAT
	PDE4C		AKAP6	TPI1P2			LCTL
	RPL6		PPIG	EPCAM			SPP2
	PIGR		RPL17	TTC23L			OPRM1
	GALNT15		CDC14C	SMPD5			NPC1L1
	EMP2		AKAP7	NUDT4P2			METTL7B
	TMEM184A		RANBP3L	CBS			NTNG1
	RPS25		RWDD1	AREG			F3
	CPO		ZDHHC21	RSPH10B			CDH3
	RPS14		CCL24	CYP3A43			LAMA1
	NOCT		LIPH	C1QB			KCNE4
	PCLO		RPS20	HPD			LMOD3
	DENND2A		MYLK3	ZDHHC19			FBLIM1
	ZMAT4		PDE6G	KLF1			MAGEB10
	FUT6		C11orf1	METTL7B			PCDH11X
	ZNF385D		GABRG3	CTSG			TRIM45
	C19orf33		CCDC40	LTF			XKR4
	IL17RD		RPS17	RHAG			GALNT15
	POM121L8P		TMEM81	GYPA			CHST9
	NDUFS5		TMEM17	UQCRHL			NCAM2
	KIF18B		ULBP3	SEC16B			PNMA2
	TMEM236		CNTN4	SHISA7			TDRD12
	NCAM2		NYNRIN	RNF182			FREM2
	HINT1		NAA38	BTNL10			PCSK1
	KBTBD12		OR7E12P	SPTB			A3GALT2
	LRRC7		RAB41	KCNH2			ITIH2
	CHRNB2		MEGF11	ULK4P3			PIWIL2
	RPS7		PTPN13	STPG4			MAS1
	CLSTN2		HSP90AB4P	TMCC2			S100P
	MMD2		MAPK8IP2	TWIST2			MCEMP1
	UCN		HSPA12A	ACKR1			AMER2
	CCDC92B		STAR	TSPO2			GRB10
	PSPH		BOLA2B	ALAS2			CST7
	MUC5B		ANKRD60	GCKR			SIX4
	ZBTB8B		RBX1	HBD			LMX1B
	ANKRD60		CD300LG	GYPB			SKA1
	FLRT2		SCUBE1	WFDC21P			AMPH
	CKB		MAGEA10	AZU1			SCN5A
	TMEM17		NEMF	SOAT2			CCDC151
	SLC30A2		ATRNL1	PPIAL4E			C1QC
	MEGF11		GRM6	RAP1GAP			ART4
	CYB5R2		KCNJ11	TIMP4			COL4A2
	NEK10		TYRO3	MAOA			EBLN2
	SCARA3		ART3	INTS4P1			CDC42BPA
	TMEM132A		GMFG	CD177			MRO
	TMA7		GPR82	CAPN13			DENND2A
	NRIP3		PNMA2	HBBP1			TYRO3
	ABCA6		MRPS21	ADAMTS2			HMGA2
	RPL21P44		MIPOL1	RIMBP3C			OPRK1
	PRELID2		PRKAG3	ALOX15B			LLCFC1
	GREB1		TMEM236	SFN			SELENOP
	RPS18		HAUS1	H2AB3			GJC2
	C3orf70		CMC1	PAGE2			OSBPL6
	FAAHP1		NLGN1	BCL2L2-PABPN1			KLHDC8A
	HOMER1		AHI1	CEACAM6			USH2A
	CACNA1C		ATP5PF	RNASE1			CKLF-CMTM1
	AICDA		RPS8	ELANE			GRM7
	PCDHA9		KIN	PKLR			STEAP2
	TMEM81		NDUFB3	MMP8			MAOB
	GSTM3		CD3D	FAM95B1			ADAMTSL3
	CHI3L2		SIX4	TVP23C-CDRT4			SPTBN2
	SPATA1		CTDSPL	DEFA3			FAM151B
	GTF2IRD2		NEXN	PRTN3			FBXL22
	RPL27		RPL24	OLFM4			ALPK2
	AHNAK2		PPIA	CA1			SKIDA1
	TEKT4P2		RPL26L1	PKD1L3			NPFFR1
	BHMT2		LRRC7	FAM83A			HAPLN4
	POU5F1		ZBTB20	C9orf153			CDH7
	GALNT16		CCBE1	GOLGA6L4			MALL
	C4orf19		TMTC1	NDUFC2-KCTD14			EGFEM1P
	MRPS21		C1orf61	ARG1			NLGN4X
	HAPLN4		TRMT9B	HLA-V			CALY
	GAS2L3		COX14	RLN3			KLHL10
	DSG3		NRL	IFI27			MAGEA10
	KCNA7		CCDC92B	DEFA4			HBD
	RWDD1		MYLK	ATP5MF-PTCD1			SLC7A11
	NPFFR1		FAM174B	DEFA1B			TSPO2
	RPL24		MRPL48	RGPD5			PCDHB9
	FUT1		PET100	CFAP77			TMEM253
	SLC9A4		ADCY6	C4A			RASIP1
	NWD1		ABCB11				TEDDM1
	LRRC74B		STXBP4				CPE
	CXADR		KIAA2026				FGD5
	DPY19L2		AMMECR1				CYP27C1
	NHLH2		SPACA9				OR7D2
	FAM227A		EFCAB11				KBTBD12
	SLC5A5		ESF1				DSG3
	COX7B		CNKSR3				ZNF682
	GPX3		MRO				TFF3
	EEF1B2		NEK5				C4orf19
	RPS27L		SNRPE				GPR85
	SLC35F1		TXNDC17				GRID2
	PHIP		POU5F1				LARP6
	IGSF10		KIF18B				DDAH1
	DNAH5		FUT6				MPO
	REELD1		SGCE				TMEM98
	KCND3		LSM5				DNAH2
	ZBTB20		CD52				CLEC18B
	CECR2		EXD1				ADGRF5
	CREG2		SYN1				VSTM2A
	SKA1		FZD3				ART3
	ANKRD36B		SLC6A4				TMEM130
	ATRNL1		HHIP				IRS2
	MIOX		SGSM1				FBXL7
	F3		WBP4				CSTA
	RPL17		RPS23				RORB
	ZNF454		UBE3A				UNC13C
	CAPN9		PDZD2				GCNT3
	ASXL3		CHCHD1				NAP1L6P
	HYKK		MZT2B				DKK3
	CRYBB3		NUCB2				MEGF11
	NCMAP		SVOP				FOXC1
	MAP1LC3C		LARP7				STAG3
	JAM2		TBC1D32				PLEK2
	SLC44A4		RPS3A				PPIL6
	MAB21L3		RASAL2				SULT2A1
	NDUFA4		UPF2				SAMD15
	RPS8		EBF1				SLC66A2
	ZNF502		SETD6				VSTM4
	CRX		MRPL51				MEX3A
	SMAD9		C2orf74				TPH1
	C1orf61		RPL27				TMEM217
	ERVV-1		RPL27A				SMCO3
	IAPP		CPT1A				SYT1
	ZNF462		TLCD5				ABCB11
	NXN		ITIH5				CTSG
	RPS20		PSPH				INMT
	LYPD4		ACBD7				TMEM236
	LMX1B		SNRPD1				INGX
	AMMECR1		NDUFA6				FAM180A
	THY1		MRPS33				ADGRL2
	ZSCAN22		SLC35F1				CNKSR3
	EXD1		PDE5A				FAM95B1
	SLC19A3		B9D1				TMC7
	WNT3		KBTBD12				GALNT16
	CSMD2		FAT2				MINAR2
	ATP5ME		CCDC167				L1TD1
	RPL37		RPS6				PDE4C
	LYSMD1		CAVIN2				FAM83B
	ACER1		CRYGS				LRP2
	RAMP1		VSTM4				AHSP
	ULBP3		HDDC2				SCRG1
	NDUFB7		LRRC75B				FOLR3
	PCDH11X		ANKRD36B				PRELID2
	SLIRP		ZBTB8B				ABCC11
	GNG4		MACC1				B3GNT6
	LAMB4		IFT20				FRAS1
	RPS17		ATP5MD				RPL41
	SETD6		AASS				CYP21A1P
	SSPN		SMAD9				LMNTD1
	NANOGP8		ZNF556				HSPA12B
	CD34		ZNF91				FLRT2
	TBC1D27P		FRRS1				CRYM-AS1
	MZT2B		RNASE4				GREB1
	DCDC2B		ITGAE				ST6GALNAC3
	DAB1		CCDC113				TJP1
	RPSAP9		MAP1LC3C				KCNH2
	RPSA		SPAG1				TMEM269
	DSEL		NHSL1				PTGIS
	ZNF556		SPRYD7				H1-2
	ZNF426		HMGA2				ACKR2
	ITIH5		ATP5PO				ZBTB8B
	C17orf113		MREG				AOC1
	RPL27A		DENND2A				SCARA3
	ZNF165		RPS15AP10				SMIM6
	NAA38		HAPLN4				AICDA
	TPH1		PTRH2				RLBP1
	SLC7A11		GNAZ				ZYG11A
	TUBD1		PLEKHA7				MTRNR2L1
	RHEBL1		RPA3				LSMEM2
	AGAP1		CSPP1				RYR2
	DGKB		CRX				TFAMP1
	CMTM2		SETBP1				ZNF454
	SCRG1		PUS3				BHMT2
	FAT3		NCOR1				STRIP2
	SPP2		ARHGAP6				HUNK
	ATP5MPL		RPSA				OR2B6
	SLC29A4		PDE4C				CHRNB2
	METRN		PPP3CA				MOBP
	GPLD1		MINDY2				ABCC8
	GABRG3		GEMIN6				KCNJ6
	AASS		C12orf57				FOLR1
	CCDC167		ANKRD36				CTCFL
	GNRH1		RETREG1				C6orf141
	NDUFA1		IFT22				NOS1
	GZMH		COPS9				ATP1A2
	SPRYD7		BMPR1A				NLRP9
	COX14		ERVV-1				SCN10A
	SLC7A5P2		ROMO1				MAB21L3
	ABCB5		ANKRD36C				COBL
	ADAM20		NUP214				C1orf116
	SLC6A11		ZNF793				PALM3
	COX7A2		SH3BGRL2				TMEM116
	FXYD2		GPR171				TLR3
	FRRS1		RPL13				TAFA1
	MTRNR2L6		ZNF426				CTNND2
	GEMIN6		FAM74A3				PTGR1
	RASAL2		LAMB4				GABRG3
	TENM4		SMIM4				MUC4
	KIN		KMT2E				BMP7
	FAM222A		SYP				FDPSP2
	MACC1		HILPDA				RHBDL3
	FUT2		NDUFA2				KCNC1
	PLEKHG4B		NDUFB7				LONRF2
	PGM5P2		DNM1				FUT6
	CRYGS		RP9				CCDC92B
	GPR171		FOXP1				GDF15
	NDUFB2		PSMA2				EYS
	RPL13		TOMM5				CFAP97D1
	ITGAD		CEP57L1				G0S2
	BMP7		CLOCK				BNC1
	EPHA10		FAU				ESYT3
	MYLK3		PURA				IL18RAP
	PGBD5		PGM2L1				FGD5P1
	RAB41		PHF14				CCDC122
	SLC27A5		LYSMD1				MYLK3
	RIMKLA		RPLP0				YOD1
	MGAT4C		EXPH5				F11
	HSD17B1		NXN				KCNJ11
	PPIA		RBM26				BCL2L15
	ZNF91		GPR19				CACNA1B
	CHCHD1		VWA7				VWA2
	SENP8		RNASE6				ZBTB8A
	KLRK1		ZNF286A				RND2
	TLCD2		TIE1				PLEKHG4B
	LEPR		TNFSF15				TPST1
	GMFG		DNAJB5				CCL24
	HDDC2		RPL12				OR3A2
	SLC35G2		NUBPL				FBXO27
	OPRD1		MYO9A				RAD52
	STON2		YAF2				SLC1A2
	MPL		TF				MUC5B
	NYAP2		BLM				ZDHHC15
	POTEM		ARMC9				FAM27B
	TF		TWISTNB				ABCA8
	AFMID		LPP				ZNF423
	EEF1AKMT3		TOMM6				SYT5
	ICA1L		EEF1D				INAVA
	IAH1		SSR4				EMP2
	ZDHHC21		ATCAY				UNC80
	FBXL2		CCDC30				WFDC8
	MARVELD2		GTDC1				SERPINB10
	BLOC1S1		AGAP1				EPGN
	SERPINA10		RPL22				AIPL1
	CRPPA		MEMO1				ZNF536
	VWA7		ARID4A				RBFOX3
	MRPL22		NENF				TMEM17
	CCDC81		AK3				POU5F1
	HCAR1		KDSR				SLF1
	TIE1		EEF1AKMT3				RPS24
	ZNF34		LCORL				LIPH
	MRPL48		RDH11				ASMT
	PHYHD1		UQCR10				MAP1LC3C
	NDUFAF8		FBXO33				AFMID
	UQCRQ		ZCRB1				GNG4
	FRRS1L		STX8				SVOP
	KIAA2026		RPL10				CNTNAP3P2
	TRAPPC2B		NOP10				CLSTN2
	CCBE1		PRKAR2A				NRIP3
	ZNF850		PARD6G				TMEM132B
	SPTBN5		PODXL				SMIM31
	CCL24		LRRFIP1				RHOXF2
	LSM3		CRK				APOBEC3B
	FRG1JP		ABHD17C				HSPA4L
	MICOS13		CTTN				TMEM249
	ACBD7		PHAX				KLHL32
	MAGI2		KCNAB1				SMCO2
	CDON		PPP2R5E				SYNC
	BRIP1		TRIM33				STXBP4
	PUS3		FAM217B				TMEM233
	RPL10		ADAM20				IL17RD
	ATCAY		OCLN				ARG2
	DIPK2B		PIGX				ANKS4B
	HHIP		NPIPA8				NYAP2
	MFAP5		DMAC1				FUT1
	RFTN2		TTF1				EPHA6
	SNRPG		NIT2				PRRT4
	MAGEA10		DPH5				C8orf88
	HYPK		NBEAL1				HACD1
	RPS6						C1S
	TMOD4						H4C3
	RBIS						NYNRIN
	TLR3						SLIT2
	FOXP1						B4GALNT1
	RIPPLY3						CCDC181
	EBF1						KCNA7
	NUGGC						LAMC2
	COX16						AGMO
	TINCR						SLC35G2
	SLC14A2						LPIN3
	RPLP0						GRIK1
	SEC22B2P						TNFAIP8L3
	SLC7A14						NUTM1
	OPRM1						C3orf70
	CCL5						ITIH5
	DST						SOX11
	ZBTB8A						KRT7
	NUBPL						CREG2
	FGF5						TNNI1
	WNK3						POTEM
	MORN3						MED15P9
	ADRA1A						FADS6
	ZNF793						GLT8D2
	CCDC40						JPH1
	ZNF286A						MKRN2OS
	CMC1						EXD1
	CCDC113						STOM
	DYNC2H1						DAB1
	SRGAP1						KLK1
	EPHA6						DSC3
	NRL						SYN2
	MRPL51						WDR31
	RPS15AP10						SLC6A14
	SLC6A4						MIOX
	TRIM16L						DENND2C
	PTRH2						ACBD7
	PDE6B						BEND7
	UQCR11						ELMOD1
	COPS9						MTRNR2L3
	HOGA1						PFDN5
	NETO2						ZFPM2
	EXOC3L2						SV2B
	ACER3						SLC5A5
	SYNPO2L						ZNF492
	FBXO27						COL23A1
	TMEM141						RFESD
	UBE3A						TLCD4
	FRMD3						HTRA3
	TAS2R4						PRLHR
	RPA3						ERVV-1
	HSPA4L						NXN
	BCL2L15						PRSS27
	HILPDA						MARVELD2
	RPS3A						C2orf88
	STRIP2						RAB13
	SETBP1						RETN
	BRAF						HMBS
	ALKBH7						KANK4
	NAPSA						ZNF665
	NLRP10						GRM6
	ATP5PF						SRGAP1
	PNO1						GAS2L3
	CFAP97D1						NANOG
	EFCAB11						NEFM
	POLE4						SPINK8
	UXT						LYPD4
	FAM174B						TMEM119
	ATP5PO						COX7B
	ZNF771						GPR37L1
	EXPH5						KCND3
	PDZD2						CIDEC
	FBXO48						ORM2
	MEMO1						NPHS1
	NOSIP						PTPRB
	LIPG						ACTA1
	KLB						KCNT1
	FZD3						FBXO48
	NUCB2						LIPG
	PPIAL4H						TACC2
	RP9						FER1L4
	RPS19						EPHA10
	LIN7B						FKBP5
	MAPT						FAM227A
	FDPSP2						PER1
	NME1						EMCN
	RPS9						MAP3K20
	AK3						BPI
	ZNF662						PLK5
	ELMOD1						TMEM88
	OCLN						LAMB4
	VSIG10						TPTE2P1
	UQCRH						GCOM1
	TXK						FCGR1A
	FFAR4						LRRC7
	RPL18A						MARVELD3
	CLNK						CWF19L2
	MRPL47						SLC35F1
	RBM26						CRHR2
	MRPS33						COL9A2
	ZNF32						GUCY2D
	C11orf1						LY96
	CEACAM21						DIPK2B
	CASP17P						PGLYRP1
	PJVK						IAH1
	RETREG1						PTGES
	RPL12						TEKT4P2
	CPT1A						SGSM1
	HES2						HRNR
	AKAP5						PKHD1
	COX6B2						HBM
	RPS11						FAT3
	C21orf62						FHOD3
	MYO6						CLEC18A
	SYT7						CD34
	RNF207						GPR82
	PGM2L1						PHIP
	TMEM116						GSTM3
	MFN1						CELA1
	PRKN						POM121L8P
	ASNS						ARL4A
	PHEX						GTF2IRD1
	LSM5						THY1
	FAU						SLC7A14
	NENF						ZSCAN22
	CEP126						ETFBKMT
	TMEM223						ODAPH
	BVES						CECR2
	NDUFB11						CNTD2
	NAALADL1						ZNF426
	KCNJ14						ABCG8
	ENAH						ZNF608
	ZNF665						AK8
	ARMC9						ZNF850
	MREG						NWD1
	DRAXIN						CATIP
	RPS23						SERINC2
	AMN						SLC29A4
	EEF1D						C17orf113
	IFT22						RAB2B
	TBC1D32						DNAJC5B
	TMEM191B						SERPINA10
	ATP5MF						TINCR
	LSM7						ZNF385D
	DPY30						SVIP
	ZNF155						SH2D4A
	GADD45GIP1						PLD6
	CCDC142						PROM1
	YJEFN3						YPEL4
	MCF2L2						IYD
	ZNF483						TLCD2
	GDPD1						NIPAL1
	SYP						CRX
	RPL22						OLR1
	B9D1						ESRP2
	WNT7B						DSEL
	RPL13A						CPO
	F11						ASPH
	RDH5						SENP8
	PTPRCAP						CBS
	ZMAT3						DNAH3
	ZCRB1						DGKB
	MANEAL						DCDC1
	GCHFR						SLC19A3
	BCDIN3D						ANKRD60
	APCDD1						ABCB5
	WDR31						GALNT14
	AKAP6						C2orf50
	SSR4						FLT3
	RBPJ						SLC14A2
	CEL						DENND5B
	SATB2						LAMC3
	BLM						GCAT
	TOMM6						ATCAY
	PDP2						ZNF157
	AGMAT						FRRS1L
	RPL29						PPM1E
	ANKRD36C						HTRA1
	SELENOM						TLR5
	COX5B						HYPK
	DMAC1						C1orf158
	NDUFAF4						CNTN4
	ZNF525						SH3D19
	PLEKHA7						APOBEC3A
	CCDC30						STAC2
	KBTBD6						CLEC4E
	NPIPA8						AQP1
	ANKEF1						ZNF34
	MYO9A						C9orf24
	SSR2						HCAR1
	CACNB2						TAS2R4
	FAM74A3						OTUD6A
	TNNI2						MACC1
	RPLP1						SYNPO2L
	UQCC2						NTAN1
	STX8						IAPP
	ATP5MD						HMCN1
	HHIPL1						ARHGEF38
	NCOR1						HOGA1
	MFSD4B						BLOC1S1
	RPL30						COX6B2
	TMIGD2						KCNN3
	BRICD5						CYB5R2
	STOX1						PTK6
	PAK3						DNAH5
	SNRPD1						WNK3
	PURA						ZNF286B
	RNFT2						DYRK3
	PLAAT3						NLRP10
	SLC4A8						HYKK
	CCDC7						NME8
	SLC16A10						MOGAT3
	NT5C3B						ZNF556
	A1BG						ACKR1
	DENND5B						FTL
	C1orf56						NR1I3
	MRPL40						ELOVL3
	ZNF492						GMFG
	NOP10						SPRED3
	GPR19						ADCY1
	TNFSF15						PCDH1
	TOMM5						FRRS1
	ZNF554						CYYR1
	BAD						CLCN1
	UQCC3						CLDN11
	MXRA7						NEK10
	UPF2						PRPH2
	NBPF25P						MIPOL1
	MCRIP2						TMEM213
	CHRM3						RPL11
	PRSS36						CYP1A2
	SLC30A4						RP9P
	TMEM238						RPL21
	GRTP1						BRIP1
	CLOCK						PPM1N
	TMEM208						PTGES3L
	ANKRD36						DRC7
	ROMO1						SCRT2
	MDP1						SLCO5A1
	ZNF446						C8orf86
	ACTG1P17						EMID1
	PAXX						EXPH5
	RPL4						HHIP
	C9orf16						VWA7
	SUSD4						CEP112
	MIGA1						FLACC1
	ZNF660						NRADDP
	ZNF582						RAI2
	HAX1						MTRNR2L6
	CEACAM22P						BCL2A1
	ACP6						AQP6
	CABP4						CMYA5
	ITGAE						IFITM1
	NEK5						DDX25
	LRRC23						SEC62
	TWISTNB						UBE2Q2P1
	RPS15						IFITM3
	PFN2						DSG2
	NDUFS3						NUDT4
	CCDC85B						NAV2
	GFOD1						PARD6B
	VPS50						HHIPL1
	SKAP1						SV2C
	KCNMB1						PIGR
	METTL5						MYL6
	PSMG3						RASAL2
	MRPL36						KCNJ5
	PSMA2						PTMS
	FOXK1						TXN
	EMC6						CACNA1A
	NIT2						DNAH10
	FAXC						RFTN2
	PRXL2C						PPDPF
	RPP21						SLC16A4
	ACSF2						PRELP
	RPS16						INSYN1
	ACTR3C						ACTG1P17
	HAGHL						CLDN16
	DCUN1D2						TMA7
	PLEKHH1						DNAH17
	EEF1G						PYGO1
	ZNF713						KCNIP4
	RBMX2						ANKRD19P
	SMYD3						UQCRHL
	NDUFA2						ARMH2
	ZFP82						CAVIN3
	METTL26						MPL
	ZNF540						SLC3A1
	XIAP						CCDC81
	RAB36						DZIP1
	ITGA10						SLC22A13
	NUP214						GAREM2
	LRRC58						LCN12
	UFC1						TRMT9B
	ALDH6A1						FAXC
	COX4I1						AGAP1
	SCNN1D						IQGAP3
	CC2D2A						CLSPN
	DBF4B						SLC6A4
	GPR155						XIRP1
	PRKAR2A						AMH
	BCL7C						NETO2
	RPL36						ATP1B2
	PHAX						TMEM139
	PILRB						GPX8
	MRPL11						UQCR11
	SELENOW						ADH1B
	PLCB4						TIE1
	LRRN3						CFAP300
	ZNF461						FZD4
	ANXA2R						COL6A5
	NME3						TCN1
	LPP						GHR
	ERP27						HMGB3P1
	TXN2						LIN28A
	GPR18						TMC5
	ZGLP1						MORN4
	DPM3						WNT7B
	SPAG1						CD163L1
	YAF2						CELF5
	POLR2H						ZNF99
	MED31						F2RL2
	ZNF527						ATP5MPL
	CCDC28B						C21orf62
	RPL15						RANBP3L
	DPH3P1						SH3BGR
	MAP3K9						ABCA13
	SUZ12P1						UPP1
	XRRA1						FCGR1B
	DPH5						FILIP1
	SPNS3						RPL34
	MRPL46						RNF222
	CCNB1IP1						TIAF1
	UBAP1L						TRIM16L
	PHGDH						MFN1
	DNAJC1						ZNF114
	IFNLR1						CCDC40
	ATP6V1C2						TPT1
	PARD6G						NANOS1
	NBEAL1						SLC2A4
	GTDC1						TNC
	RAB19						GSDMA
	FAM30C						GADD45GIP1
	BCS1L						ACER3
	RPL18						CCNI
	GUCA1B						FIS1
	TMEM191A						DUSP13
	FAM234B						PAQR6
	ARL10						TRIM72
	RHPN1						SLC22A16
	PAFAH2						XKR3
	TMEM160						BRSK2
	LYRM7						SLC35G5
	FBXO33						FAM133B
	MRPS15						TACSTD2
	DNASE1L2						ATP1B4
	ATP5MC1						DNAH9
	RPL5						KCNG2
	B3GNT10						KIF18B
	CDK5RAP1						OPRD1
	NME2						BAIAP2L2
	SCNM1						SMARCD3
	C19orf53						GFAP
	SNRPB2						TFPI
	HIKESHI						DNAJC22
	PODXL						ENPP1
	ABL2						HSPB1
	ZNF791						CHPT1
	IMMP2L						LDB3
	ARL6IP4						GPLD1
	AZIN2						MUC1
	DCLRE1C						BRAF
	RPL19						KIF26A
	BSN						IRF7
	MRPL21						RPLP0P2
	WDPCP						CDK3
	ASCC1						LYSMD1
	WDR97						FAT4
	RPS13						GDE1
	MINDY2						RNF175
	C12orf43						EXOC3L1
	CENPX						C9orf78
	RPL3						MUSTN1
	PHF14						AKAP7
	ATAD3C						OPHN1
	DDT						SDC1
	LRRC28						BSND
	MRPL14						DNM3
	MTLN						FAM114A1
	NSUN4						RPL39
	CCDC57						KCNH3
	TTF1						STMP1
	ADK						GEMIN6
	EXOSC1						ADGRV1
	RAB33A						NPR3
	TMEM19						GPM6A
	NAT14						IMMP1L
	SRR						PPEF2
	FABP3						CA12
	ZKSCAN3						WDR87
	CYP4V2						DPY19L2P2
	PLAAT4						FAM238A
	RBM41						CCDC198
	CBY1						KCP
	SCAI						FGF5
	COX15						GJA1
	ZFAND2A						BAD
	LIME1						PPIAL4C
	PLEKHA5						ZNF483
	TSTD1						RWDD1
	MTERF2						RAB6B
	DAD1						GPR83
	PHLDA1						GPR179
	CNOT2						SPATA1
	RPL23A						SAP30
	CCDC84						RNF207
	PPP2R5E						SLC9A4
	TEX264						PCLO
	ANAPC15						PRKN
	CEP41						FCGR1CP
	FKBP14						RPL31
	SS18L2						SCUBE3
	RDH11						FAM174B
	ZNF688						SYN3
	ATRAID						MFAP5
	ST7L						KCNJ10
	TTC39C						CHST5
	EFCAB8						SLC16A12
	TNRC6C						NUGGC
	ZNF432						CYP2B7P
	PLCE1						LRRC32
	HTD2						KIAA2026
							AIF1
							CLEC4D
							NFIB
							VWCE
							CEACAM22P
							IL10
							FBXL2
							CRB2
							RPS27L
							CCBE1
							RHBDL2
							HYDIN
							ANKRD65
							CD300LG
							ULBP3
							FOXD4L1
							TENM1
							RAB19
							ZNF793
							ARIH2OS
							S100A5
							LEPR
							CYSTM1
							IGFBP2
							TSGA13
							FAM20A
							YJEFN3
							GLRB
							RGS16
							ALPL
							BCAT1
							IL18R1
							NDUFB3
							DPH3P1
							CMTM2
							SVBP
							PLIN5
							LINC00514
							LRRC74B
							NPFF
							ASXL3
							PBX1
							PLCD3
							GDPD1
							ELOB
							IL17REL
							SPATC1
							SHROOM4
							CSPG4
							TPH2
							CORIN
							DBF4B
							NDST3
							PNO1
							CMBL
							KCNE1
							SUSD5
							ANGPT4
							RPL32
							RHD
							NDUFS5
							TNFSF13B
							CC2D2A
							MMP9
							FCER1G
							KLHL30
							NUPR1
							SLC7A5P2
							C6orf132
							SCN11A
							CCDC36
							RCN3
							LPL
							CLEC3B
							NAPSA
							BVES
							RPS27
							GALNT5
							ZFAND2B
							COX6C
							CIR1
							DDR2
							NAA38
							ICA1L
							TUBD1
							HSD17B1
							ASGR2
							FUT2
							GSDMC
							ISG20
							BSCL2
							AKAP5
							RHCE
							SCO2
							CLEC2B
							ZFP28
							OLFML1
							PGM2L1
							ALDH6A1
							ZDHHC8P1
							RPL35
							ATP5ME
							DNAH11
							VSIG10
							ZNF716
							RPS10
							LILRA5
							IFNLR1
							C1QA
							HES2
							RPL23
							DRAXIN
							CCDC157
							CITED4
							ACP6
							MST1R
							SHB
							H2AJ
							GPR84
							CABP4
							FRG1FP
							MORN3
							NCMAP
							SRR
							DMC1
							MXRA7
							NDUFA1
							NUCB2
							ME3
							C3orf33
							ZDHHC2
							XG
							ATP5F1E
							NEDD4L
							GJC1
							TMEM256
							FTH1
							FLNC
							KCNMB1
							ST6GAL2
							S1PR2
							FAM126B
							SH3PXD2B
							RPL35A
							PIAS2
							CFI
							ITGA7
							DNAAF4
							TNFSF4
							FAHD1
							TMPRSS5
							SAMSN1
							GNRH2
							SNRPD2
							SLC25A37
							FAM71F2
							TMEM184A
							NLGN1
							AGTRAP
							PRR11
							GBAP1
							MCRIP2
							KRT23
							ZNF878
							NECAB2
							DIAPH3
							ZNF462
							GPAT2
							FAM92B
							PDE6B
							HSD17B13
							AASS
							MAP2
							RPL7
							HSD11B1L
							POLR1D
							COMMD6
							SLC11A1
							TTLL7
							PHYHD1
							FRG1CP
							MAPK10
							NT5C3B
							PAPLN
							ST7L
							LRRC19
							VCAN
							C1orf56
							FOSL1
							TMEM91
							INO80B-WBP1
							RBPJ
							TROAP
							GPNMB
							WDR66
							FHL2
							ASB11
							FAT1
							ZNF23
							DCBLD2
							ENAH
							FAM161A
							SYNPO2
							LIX1
							STOX1
							WNT2B
							SYT7
							NUBPL
							HTR6
							PLAAT3
							LYL1
							C3orf86
							TRAPPC5
							KIN
							RPS15A
							CPM
							C1orf210
							AZIN2
							ATP5MF
							MFSD4B
							RNF217
							BAZ1A
							COX7C
							LRP2BP
							LRRC28
							PLEKHA7
							H2AC20
							FXYD7
							DCUN1D2
							ROPN1L
							ZNF442
							CLEC5A
							PAM16
							RNF208
							ADAMTS4
							SPC24
							GYPC
							SDAD1P1
							NSUN7
							NDUFB1
							DZIP1L
							CNTNAP1
							TSHZ2
							MTRNR2L2
							CCER2
							PLEKHH1
							FAM104B
							RSPH9
							EFCAB5
							SLC22A1
							GKAP1
							CCDC142
							CXADR
							C3AR1
							ANO10
							JAM2
							WFIKKN1
							KLHL8
							PGM5P2
							DISP2
							NEMF
							NDUFA4
							PCDHA9
							SGCE
							RPL26
							HYI
							SLC12A8
							POMC
							AK3
							VPS9D1
							TREX1
							SPRYD7
							SAT1
							MICALL2
							PIN4
							MAP1LC3B2
							CCDC113
							ZGLP1
							ASTN2
							HTR3B
							ZNF433
							SMAD9
							PNPT1
							CHST8
							MZB1
							HMGN5
							EXOC3L2
							PPP2R3C
							GEMIN8
							KCNS1
							PRXL2C
							TNNI2
							RBX1
							RPL36A
							NDUFB11
							SUZ12P1
							OCLN
							PGLYRP2
							CD163
							TF
							ARMC9
							ACER1
							C19orf33
							RPL24
							FUNDC2
							FRG1JP
							MRPL40
							UPF2
							PTRH2
							PRDX5
							EFCAB11
							ZFHX2
							PARD6G
							MIGA1
							C1orf162
							AGXT
							POU5F1B
							SMYD3
							APOBEC2
							WBP4
							CGNL1
							NDUFB7
							RAB36
							MAMLD1
							ITPKC
							AMN1
							RNF227
							SHOX
							TM7SF2
							UBXN6
							TRAF3IP2
							TBXA2R
							ANXA1
							MRPL22
							CHCHD1
							CDHR2
							CSPP1
							FAM74A3
							MRPL53
							AP1S3
							IRAK3
							HRH2
							UQCRQ
							UROD
							AUNIP
							RBMS2
							IGLL5
							ACTR3C
							CTH
							RMDN2
							RIMKLA
							GRTP1
							POLE4
							COX7A2
							ANKRD36B
							TCN2
							LRRC70
							EGFL7
							JTB
							BLVRB
							PRG4
							NME4
							POGLUT3
							ZCRB1
							MAP3K9
							CATSPER1
							CCDC30
							VPS8
							FMN1
							NPIPA7
							SEMA3B
							UBALD2
							TMEM40
							GLB1L
							RPL31P11
							SEMA6B
							NCOR1
							RPL6
							CDC42BPG
							UBE2F
							MTRNR2L10
							RBP7
							MSRB1
							RPS7
							GABARAP
							CXorf65
							MGAT4C
							MYBPC3
							INTU
							ZNF814
							CNTLN
							TRPM2
							CLIC1
							KIAA0825
							FLG2
							FITM1
							SPRED1
							ADRA1A
							SCIN
							BLM
							MCF2L2
							AFAP1L1
							PLCE1
							ATP5PF
							SIGLEC16
							SLC6A11
							S100A11
							PPIEL
							XRRA1
							VPS50
							F5
							IFI27L1
							C1orf122
							ZNF876P
							TDRD9
							NDUFS4
							WDR97
							IMPG2
							FAM174C
							RPS5
							ZC3HAV1L
							ORC6
							RPL9
							ZNF429
							GUSBP3
							MREG
							ST8SIA1
							NARF
							FSD2
							TXNL4A
							TMEM132E
							RNF187
							VAMP5
							CDC42EP1
							NBPF25P
							MMRN1
							RPS18P9
							LARP7
							WWC1
							MTRNR2L4
							BCDIN3D
							RIOK3
							FOXK1
							LILRB5
							SCNM1
							GGT8P
							NHLH1
							ECM1
							NEK2
							APOM
							FHDC1
							AGER
							ZNF662
							ENO3
							ALDH7A1
							MYL6B
							SNORC
							GSTO1
							MYL9
							ZNF487
							RPS21
							MTFMT
							CDHR1
							CYP4V2
							EEF1B2
							ZNF233
							APOO
							RPS11
							GHRL
							COX5B
							LIN7B
							LANCL3
							TLN2
							ITGAD
							UBE2M
							IFT20
							RPS19BP1
							GRIN2C
							KNL1
							PSMA6
							TSPO
							MAFIP
							APCDD1
							MGST3
							CABP7
							PIGZ
							MANEAL
							ZNF677
							FLOT1
							KBTBD6
							CEACAM4
							TLCD5
							SHROOM1
							ANAPC15
							NDUFA2
							ADCY6
							SLFN14
							SLC22A4
							UQCRH
							UCP1
							SHE
							UXT
							PHC2
							POM121L10P
							CES1
							MTRNR2L8
							COA8
							MSRB2
							OCM
							ZP3
							RP9
							THBS1
							SERPINB1
							GYG1
							RFNG
							MYO15A
							PRG2
							EIF1
							MRPS15
							NHSL1
							ZNHIT1
							C3
							RPS27A
							SLC4A8
							C21orf58
							GCLM
							ZMAT3
							UBL5
							PGGHG
							CRYBG2
							ADAMTSL2
							FAM104A
							SOD1
							CSMD2
							H2AC8
							NLRP6
							FOXP1
							MDK
							MRPL47
							APOLD1
							ABCB6
							NKAPL
							SSR4
							CCDC17
							CCL3
							FABP3
							KLHL33
							FAM209B
							TP53I3
							PER2
							PRMT5
							AMN
							CFAP45
							FBN2
							GDPD3
							AQP9
							TMEM141
							ZNF70
							ZKSCAN3
							TBC1D3E
							CD52
							AMDHD1
							LRRC58
							GLB1L2
							SATB2
							RPLP1
							TONSL
							RAB42
							RPS25
							RFXANK
							UCN
							EXOSC4
[truncated: 308 more rows]

## Sheet: DEGs_with_bonferroni_padj0.05
RHD_Healthy		CHD_Healthy		ARF_Healthy		RHD_ARF
Upregulated	Downregulated	Upregulated	Downregulated	Upregulated	Downregulated	Upregulated	Downregulated
C4A	C8G	C4A	IMPG2	C4A	PTGDR2	ALOX15	SUZ12P1
	MAP1B		KCNB1	DEFA4	IL5RA	TIFAB	ZNF34
	RIMS2		C8G	ARG1		GATA2	ZNF665
			EYS	PRTN3		CACNG6	NXN
			SYNC	MMP8		ADGRE4P	DAB1
			ANK2	ELANE		IL5RA	FBXO27
			ABCA4	RNASE1		SMPD3	F11
			RBP3	ALOX15B		PTGDR2	CCDC92B
				ADAMTS2		CYSLTR2	FDPSP2
				AZU1		CCR3	BMP7
				ZBTB16		ENHO	ZBTB8B
						FCER1A	GREB1
						ASB2	PDE4C
						KSR1	CNKSR3
						SLC29A1	VSTM4
						AEBP2	C4orf19
						PTGER4	ZNF682
							KBTBD12
							HAPLN4
							NPFFR1
							STEAP2
							HMGA2
							DENND2A
							SKA1
							PNMA2
							PCDH11X
							FBLIM1
							ST8SIA5
							PCDH11Y
							CA4
							PDE6A
							SSTR2
							COLEC12
							ZFP42
							INSL3
							NOCT
							ZNF534
							PTCHD4
							UPK1B
							STAR
							SCUBE1
							CACNG5
							CTRC
							SLC44A3-AS1
							CNBD2
							ZBTB16
							PCDHB1
							TCF23
							MS4A10
							RPL21P44
							SPATS1
							TRIML2
							SLC36A2
							LRRN4CL
							CYP2C9
							HECW1
							SLC5A9
							AZU1
							POU5F2
							VSIG4
							RNASE1
							MCAM
							CAMP
							LGI1
							NFIA
							ARMC12
							NOX4
							CLEC4GP1
							DPRXP4
							HSP90AB4P
							SEMA3E
							KCNJ3
							MEF2B
							ARG1
							PRTN3
							TMIGD3
							SMIM1
							IL1R2
							ALOX15B
							OLAH
							ANKRD20A1
							FAM110D
							CD177
							CFAP77
							TMEM200B

## Sheet: DEGs captured in topnets
RHD_Healthy	CHD_Healthy	ARF_Healthy	RHD_ARF	171 DEGs unique to RHD vs ARF as captured in the top perturbed networks				DEGs with bonferroni correction: adjusted p-value <0.05 captured in the topnets
BAD	ADRA2A	GATM	HEBP2	Upregulated	Downregulated			RHD_Healthy	CHD_Healthy	ARF_Healthy	RHD_ARF
IAPP	CCL22	GATA2	IGLL5	CASS4	ARRB2			RIMS2	ABCA4	C8G	IL5RA
MAPT	CMTM2	PDE6G	LYL1	PAX7	SULT1E1			C4A	C4A	C4A	ZBTB16
MCHR2	CTTN	PTGDR2	MMRN1	BTG2	TRAF3IP2			C8G	C8G		STAR
OPRM1	MCHR2	CCR3	MRPL40	TPSAB1	OR2B6				KCNB1		CYP2C9
OPRD1	OPRK1	DLGAP2	NUP214	RGMB	S100P				ANK2		BMP7
OPRK1	PPBP	ALOX15	RAB36	ID3	NPFF						AEBP2
PAK3	ABCA4	GPX3	SHE	DOCK9	SERPINA6						PTGDR2
ABCA4	CNGB1	C8G	THBS1	TFAM	NUP214						PDE6A
CNGB1	WIF1	CACNG6	TMEM91	CCR1	MTNR1B						CCR3
ABCC8	AGT	CXCR6	TRAF3IP2	DUSP6	KIAA0408						GATA2
RAPGEF4	TNNI3	CCL23	UPB1	NTRK2	SHE						SSTR2
WIF1	KCNA4	CCR9	FOXA1	ZC3H7A	SRPK1						ALOX15
ADCY1	TNNC2	SMPD3	MAOA	GNAI1	CYP1A2						ALOX15B
RXFP1	ADCY1	IL5RA	ABCA4	TAF1	INHBA
NME2	PDE10A	GPR18	CNGB1	S1PR1	KLHL1
NPY4R	PDE3A	HSD17B3	ABHD11	HRH4	CDO1
PDE10A	PDE6H	CYSLTR2	FSHR	CREB1	PRMT5
PDE11A	FSHR	SORBS2	NPY4R	CSF1	POU1F1
PDE4C	NPY4R	HDC	PTH1R	ZBTB11	TAT
PDE6B	MAOB	HES1	SHH	TRAF3	MTRNR2L1
PDE6G	UGT1A9	IL34	ADH1B	ABL1	DRD5
POLR2H	MC4R	GNB3	AFMID	ETS1	HIF3A
SSTR2	SAG	PIK3R3	DDC	AEBP2	CHST1
DLGAP2	ANK2	GNRH1	AFP	SH2B3	EXPH5
ANK2	KCNQ2	HSD17B6	AGT	NR2C2	OR51B2
NFASC	NFASC	MAP1B	MEP1A	ASAH2	APOE
ESRRG	ANKS1B	VLDLR	UGT2B4	DYRK2	WNT2
ARR3	LRP2	OLIG2	ALDH6A1	ACVR2B	FOXA1
RHO	ARR3	P2RY10	ALDH7A1	NCOA3	UPB1
B3GALT5	RHO	RAMP1	ALOX15B	TNF	MUC1
FUT2	RNASE6	FCRL3	CYP2C9	AFF4	TNFRSF11B
BGLAP	ATRNL1	MAOA	ANG	SMAD7	TMEM91
BSN	NEUROD1	ACHE	ANKRD1	SGK1	ELF3
ERC2	HTR2A	PKLR	WIF1	ETV5	MYF6
C8G	BMPR1A	ADCY4	ANKS1B	CXCL5	WNT8A
CACNA1G	C8G	AHSP	LRP2	ZMIZ1	AQP2
CACNA1S	GRIN1	HBA1	APOE	PDPK1	DNAJC5B
RIMS2	CADPS	HBD	APOM	CCR5	TEKT4
CADPS	GRK1	ALOX15B	AQP2	PAX3	UNC93A
GRK1	PDC	CYP2C9	ESRRG	BMI1	STAR
CAMK2B	CAMK2B	CA1	SFN	ARFGEF2	THBS1
EPB41L1	CPE	ANK1	RHO	ATM	CYP1A1
RUNX1T1	DGKI	RHAG	ARRB2	ETV1	NR0B1
CDON	SNAP25	SLC4A1	B3GALT1	WWP1	KIAA1549
IHH	CLDN14	SPTA1	BCAS1	NUDT21	FGF8
PAX6	CLUL1	SPTB	KIAA0408	CSF2RB	CHST6
CEL	CNGA2	PML	BMP7	SGPP1	SHROOM3
DGKI	CNGA1	C4A	BMPR1B		ITIH2
CHRM3	PDE6A	SFN	GREM1		GATA5
CLUL1	CNTN1	ARG1	KLHL1		LRRC69
CMTM2	ROBO2	ARG2	CACNA1S		BCAS1
CNGA1	CP	MMP8	RIMS2		GALR1
PDE6A	DPYSL3	CBS	CBS		MRPL40
CRHR2	CRX	PPARG	CDO1		SLC2A4
CRX	RAX2	C1QC	USHBP1		UGT2B4
RAX2	CRYBB2	C1QA	CDK3		FGF5
GNAT1	GNAT1	C1QB	RUNX1T1		GSTM3
NEUROD1	CYP11A1	MARK3	HNF1A		SIX3
DDC	CYP19A1	C3AR1	PAX6		INHBE
DLGAP1	DDC	CTSG	CHPT1		AFP
GRIN2A	AOC1	TAL1	CHST1		AFMID
SORBS2	INMT	CA2	CHST5		ABHD11
DNAJC1	PLCD4	CAMP	CHST6		NR1I3
SERPINA3	DLG2	PRTN3	PRELP		FCN2
SNAP25	DLGAP2	GCLC	CLIC1		GFAP
GRIA2	SORBS2	IFI27	PDE6A		OR2B2
DSCAM	DNM1	GPER1	PDE6B		DISP2
DSCAML1	DPYSL5	CEACAM6	FCN2		TYR
EPHA5	DRD1	CEACAM8	CRX		FMN1
PDC	GRIA2	FAM83A	GNAT1		TACR3
NR2E3	NR2E3	CHPT1	CTSG		ZFPM2
EPHA3	EPB41L1	KLF1	SERPINA3		GLI2
EPHA7	GRIA1	RGPD5	CYP1A1		ALDH6A1
EPHA6	ERC2	F2RL2	GSTM3		DYDC1
PCLO	PCLO	F5	CYP1A2		USHBP1
PPFIA2	PPFIA2	MAP2K3	CYP3A4		NECAB2
UNC13A	UNC13A	ACKR1	AOC1		USP17L2
PPARGC1A	SYT1	CYP3A43	INMT		ADH1B
PROX1	FSTL5	DYRK3	MAOB		LPL
EYA1	GABBR2	EGR1	PRMT5		KLK2
FGF1	GAD2	KCNH2	TAT		HTR1E
SYT1	GJA8	ELANE	TPH1		FLOT1
HNF1A	TJP1	SERPINA1	TPH2		CHST5
FUT1	RGS9BP	SLPI	TYR		SHH
GAD1	GNB3	GMPR	DISP2		TYRP1
GJB1	GNRH1	ENTPD5	DNAJC5B		FRZB
GLP2R	GRIA4	EPB42	DRD5		TPH1
RGS9BP	CDH2	FAH	DSCAM		PER1
GNB3	GRIN2A	HPD	DSCAML1		BMP7
GNG4	RCVRN	FECH	DUSP10		PCK1
PLCB4	SNCG	GALR2	DYDC1		MASP1
GREM1	GUCA1A	GLRX5	ELANE		IGLL5
GRIA4	GUCY2F	GYPA	ELF3		BMPR1B
GRID2	PDE5A	GYPB	FRZB		MMRN1
GRIK2	ESRRG	GYPC	NR0B1		LCN2
GRIN1	MYH7	HBBP1	PPARGC1A		FBXL18
RCVRN	RORB	HMBS	PROX1		ANKRD1
GUCA1A	IHH	KEL	EXPH5		PTK6
GUCY2F	KCNB1	LGALS3	EYA1		PRELP
HHIP	KCNV2	LYL1	SIX3		ALDH7A1
KCNB1	KCNH5	MAP1LC3B2	FBXL18		RABAC1
KCNA7	OTX2	MFSD2B	MASP1		TPH2
KCNV2	LRRFIP1	RSAD2	FGF1		ANG
KCNC2	MPDZ	SLC14A1	FGF5		LAMA1
KCND3	MYBPC1	SLC25A37	SYT1		PARD3B
KCNH5	MYH6	STOM	FLOT1		NANOS1
KCNH6	MYLK	TFR2	FMN1		RAB36
A2M	NCOR1	TRIM10	ITIH2		PTH1R
MUC12	PRKG1	TSPO2	LRRC69		B3GALT1
MUC19	PCDH15	YPEL4	PCK1		MUC4
NCOR1	OPN1MW	ZBTB16	S100P		MEP1A
PCDH15	VSX2	GUK1	SERPINA6		TRIM15
NME1	PPP2R2C	MPO	WNT8A		SLC28A1
NME3	PPP3CA	HP	ZBTB16		CLIC1
NRXN1	PRPH2	IFIT1	GALR1		DUSP10
SYT4	RNF150	CD163	GATA4		APOM
RAX	RGS11	IL10	GATA5		SI
VSX2	RDH11	IRF7	SI		CYP3A4
PRKAR2A	SLC17A7	ISCU	ZFPM2		HEBP2
PRPH2	SPTBN2	KCND1	GFAP		CDK3
PTPRD	STON2	KCNE1	MCHR2		GATA4
RAB3B	SV2B	KCNH3	GLI2		SAT1
SRRM4	SYT4	XK	OPRM1		HSP90AA1
SAG	EDNRB	HBG2	GNG4		LHX1
RORB	WNT9B	LTF	GPER1
SH3GL2	CCL2	PRL	GRK1
SLC17A7	TGFB3	TFRC	RCVRN
SPTBN2	C4A	NCOA4	HHIP
SPTBN5	BAIAP2L1	NEDD4L	HIF3A
SV2B	MASP2	CREB3L1	HP
STON2	CALML6	NME4	INHBE
USP17L7	HLA-G	PBX1	SLC28A1
WNT3	CASP5	PC	TRIM15
WNT7B	CCND1	POLR1D	UNC93A
WNT9B	IFI27	RLN3	SULT1E1
FZD4	CDH24	MX1	HSP90AA1
CCL2	SOAT2	SAMSN1	HTR1E
ACKR1	CMPK2	TUBB2A	SSTR2
SNCA	RGPD5	SELP	IHH
SIAH2	SFN	SPATC1	INHBA
BCL2L1	GSTA4	TTC23L	LHX1
ANK1	MDK	TWIST2	KCNV2
RHAG	IFI44	STS	KCNH5
SLC4A1	KIR2DL1	TGM2	KCNA4
SPTB	KLRC4	CITED2	KCNC2
C4A	OAS1	CITED4	KLK2
ERG	USP18	YBX1	TEKT4
SELENBP1	TCTEX1D4	TLR2	LAMA1
FKBP8	MOV10	LCN2
PMAIP1	LY6E	SAT1
UBB	PPP1R3E	TACR3
MASP2	ZCCHC2	MMP8
CA1	OAS3	MPO
CA2	XAF1	MTNR1B
CARM1	GAS6	MTRNR2L1
CCR2	PPM1J	MUC12
CXCL8	RTP4	MUC19
GADD45A	TPI1P2	MUC1
VEGFA	ZBP1	MUC4
CCL3L3	MYF6
IFI27	NANOS1
FAM83A	NCOR1
KRT1	POU1F1
RGPD5	NECAB2
LPAR1	NPFF
E2F1	STAR
EGR1	OPRD1
OAS1	OPRK1
PTGS2	OR51B2
TUBB2A	OR2B2
EPB42	OR2B6
HPD	PARD3B
FGFR1	PDC
GLRX5	PDE11A
HBBP1	PER1
KLF1	PRL
RHCE	LPL
SLC6A9	NR1I3
TGM2	SLC2A4
GNA12	TNFRSF11B
MAFK	PRPH2
HBG2	BGLAP
IFI44	PTK6
IFIT2	RAB3B
MET	SAG
KAT2B	RABAC1
MIB1	SRPK1
NOTCH3	SHROOM3
RNF10	FGF8
PPARG	GAD1
SRXN1	TYRP1
TFDP1	SH3GL2
TGFB1I1	USP17L2
RNF11	USP17L7
ASCC2	WNT2
SOAT2	WNT7B
USP18	WNT9B
FZR1	FZD4
RAD23A	KIAA1549
	GATA2
	ABL1
	SMPD3
	ACVR2B
	AFF4
	ALOX15
	PTGS2
	CCR5
	ERG
	ETV5
	ARFGEF2
	ATM
	BTG2
	CASS4
	CCL23
	CCR3
	CXCR6
	CXCL8
	ETS1
	CCR1
	PTGDR2
	GNAI1
	CXCL5
	CREB1
	NTRK2
	DYRK2
	PDPK1
	CSF1
	TNF
	CSF2RB
	IL5RA
	DOCK9
	DUSP6
	ETV1
	TAF1
	HDC
	IL34
	S1PR1
	SGK1
	SH2B3
	SMAD7
	ID3
	PAX7
	HRH4
	MET
	PAX3
	TPSAB1
	NR2C2
	NCOA3
	TFAM
	NUDT21
	ZC3H7A
	LPAR1
	VLDLR
	RGMB
	WWP1
	ZBTB11
	ASAH2
	SGPP1
	AEBP2
	BMI1
	TRAF3
	ZMIZ1
