# Supplementary material for: Profiling system-wide variations and similarities between Rheumatic Heart Disease and Acute Rheumatic Fever–A pilot analysis
Source: PLoS Negl Trop Dis. 2023 Apr 5;17(4):e0011263. doi: 10.1371/journal.pntd.0011263 (PMC10109489; doi:10.1371/journal.pntd.0011263)
Supplement: S2 File — Functional enrichment of genes of each TopNet and the 171 shortlisted gene candidates. (XLSX) [file pntd.0011263.s002.xlsx]

## Sheet: ARF_Healthy
Activated networks					Repressed networks
Term	Overlap	P.value	Genes		Term	Overlap	P.value	Genes
RNA polymerase	22/31	5.87809e-29	POLR3GL;POLR3A;POLR2A;POLR3B;POLR2B;POLR1A;POLR2C;POLR1B;POLR2D;POLR1C;POLR2E;POLR1D;POLR2F;POLR3G;POLR2G;POLR3H;POLR2H;POLR2I;POLR2J;POLR3K;POLR2K;POLR2L		Chemokine signaling pathway	62/192	1.00077e-51	CXCL9;CXCL1;CXCL3;CXCL14;CXCL2;CX3CL1;CRKL;GNGT1;PRKACG;CCR9;RAC2;AKT1;CCR8;RAC3;CCR7;CCR6;RAC1;CCR5;PRKACB;CCR4;CCR3;CCR2;ADCY9;XCL2;CCL14;CX3CR1;CCL11;CXCR5;GNAI3;PIK3R3;CXCR4;ADCY2;PIK3R1;ADCY1;CXCR6;ADCY8;ADCY7;GNAI1;GNAI2;GRK1;CDC42;GRK5;CXCR1;GRK7;CCL5;CXCR3;CXCR2;MAPK1;CCR10;CCL15;CCR1;CCL23;XCR1;CCL20;STAT3;GNG12;GNG11;GNG13;GNB2;GNB1;GNB3;CCL28
Malaria	21/50	5.15842e-21	IL10;GYPA;CXCL8;CR1;VCAM1;GYPC;GYPB;ITGB2;HBB;HBA2;HBA1;TNF;THBS1;ICAM1;SELP;IL6;IL1B;CCL2;SDC1;ACKR1;TLR2		Pathways in cancer	80/531	1.82993e-39	EPO;IL5RA;CALML3;CRKL;GNGT1;MYC;PRKACG;RAC2;BDKRB2;AKT1;RAC3;EP300;BDKRB1;PIM2;RAC1;PRKACB;JAK1;EDN1;WNT5B;ITGA2;WNT5A;WNT9B;FOS;WNT9A;WNT16;BCR;AR;ADCY9;RARA;CAMK2D;CTBP2;PTGER3;GNAI3;WNT8B;PIK3R3;CXCR4;ADCY2;LPAR3;CSF2RB;ADCY1;PIK3R1;ADCY8;CBL;ADCY7;GNAI1;GNAI2;CDC42;MAPK9;MAPK8;RXRA;WNT11;ABL1;MAPK1;HES1;WNT1;RXRG;WNT3;FZD1;STAT5A;WNT10B;JUN;SMAD3;WNT3A;WNT7B;STAT3;WNT7A;GNG12;GNG11;ESR1;GNG13…
Purine metabolism	29/129	9.26217e-20	GUCY2C;CANT1;NPR1;AK1;AK2;ADCY4;GMPR;ADCY3;AK4;ADCY2;AK7;ADCY6;ADCY5;NME1-NME2;GUK1;ENTPD1;RRM1;ENTPD2;RRM2;ENTPD3;PKLR;ENTPD4;ENTPD5;NME4;ADCY10;NME6;RRM2B;NME7;ITPA		cAMP signaling pathway	47/216	1.14451e-30	GLP1R;CAMK2D;CHRM1;GIPR;PTGER3;PDE3B;GNAI3;PIK3R3;CALML3;ADCY2;ADRB1;CACNA1D;PIK3R1;ADCY1;ADCY8;CACNA1F;ADCY7;GNAI1;GNAI2;HCAR2;MAPK9;MAPK8;PRKACG;NPY;RAC2;PDE4B;AKT1;RAC3;EP300;MAPK1;RAC1;PRKACB;GABBR2;JUN;EDN1;PDE4D;HTR1A;HTR1B;NFATC1;FOS;ADCY9;PDE10A;SST;PDE3A;CALM3;CALM1;RAPGEF4
Neuroactive ligand-receptor interaction	42/341	1.22207e-17	OPRD1;NPB;CALCA;RXFP4;PRL;RXFP1;MCHR1;KNG1;MCHR2;C3;NPW;GALR2;NPBWR1;NPY;NPBWR2;PENK;C3AR1;PPY;CTSG;S1PR5;NPY5R;F2R;SCTR;OPRK1;OPRM1;SSTR1;PDYN;F2;ADRA2C;ADRA2A;SSTR4;POMC;PYY;CORT;GAL;SST;NMU;APLNR;F2RL1;RLN3;NMUR1;F2RL2		Human cytomegalovirus infection	47/225	8.03455e-30	ATF6B;PTGER3;GNAI3;PIK3R3;CXCR4;CALML3;ADCY2;PIK3R1;ADCY1;ADCY8;ADCY7;CX3CL1;GNAI1;CRKL;GNAI2;GNGT1;MYC;PRKACG;CCL5;CXCR2;RAC2;AKT1;RAC3;MAPK1;RAC1;CCR5;PRKACB;CCR3;JAK1;CCR1;STAT3;NFATC1;GNG12;GNG11;GNG13;NFATC4;GNAO1;ADCY9;IRF3;CDK4;GNB2;GNB1;MDM2;CTNNB1;GNB3;CALM3;CALM1
Arachidonic acid metabolism	20/61	1.50753e-17	CYP2J2;GPX2;GPX1;PLA2G1B;GPX6;PLA2G2A;PLA2G4A;PLA2G3;ALOX12;ALOX12B;CYP2C19;PLA2G6;PTGS2;ALOX15B;PTGS1;CYP2C9;CYP2C8;CYP2B6;ALOX5;PLA2G10		Melanogenesis	33/101	4.32706e-28	CAMK2D;GNAI3;WNT8B;CALML3;ADCY2;ADCY1;ADCY8;ADCY7;GNAI1;GNAI2;WNT11;PRKACG;EP300;MAPK1;WNT1;PRKACB;WNT3;FZD1;WNT10B;EDN1;WNT5B;WNT3A;WNT7B;WNT5A;WNT9B;WNT7A;WNT9A;WNT16;GNAO1;ADCY9;CTNNB1;CALM3;CALM1
Pyruvate metabolism	18/47	2.51293e-17	PDHA2;PDHA1;PKLR;PDHB;ALDH3A2;ADH4;LDHA;PC;ALDH1B1;LDHD;ME1;ME3;ME2;PCK1;LDHAL6A;PCK2;ALDH9A1;LDHAL6B		Viral protein interaction with cytokine and cytokine receptor	32/100	6.02239e-27	CCL14;CX3CR1;CXCL9;CCL11;CXCR5;CXCR4;CXCL1;CXCL3;CXCL14;CXCL2;CX3CL1;CXCR1;CCL5;CXCR3;CXCR2;CCR9;CCR8;CCR7;CCR6;CCR5;CCR4;CCR10;CCR3;CCR2;CCL15;CCR1;CCL23;XCR1;CCL20;IL34;XCL2;CCL28
Arginine and proline metabolism	18/50	9.26559e-17	ARG2;OAT;GOT1;NOS2;ARG1;MAOA;NOS3;AMD1;ODC1;GOT2;AZIN2;SAT2;SAT1;ALDH3A2;GATM;ALDH1B1;NOS1;ALDH9A1		Morphine addiction	30/91	8.96354e-26	PDE1A;PDE3B;GNAI3;ADCY2;ADCY1;ADCY8;ADCY7;GNAI1;GNAI2;GNGT1;GRK5;PRKACG;PDE4B;PDE8B;PDE8A;PRKACB;GABBR2;PDE4D;GNG12;GNG11;GNG13;GNAO1;ADCY9;PDE10A;GNB2;GNB1;PDE3A;GNB3;PDE7B;PDE7A
Complement and coagulation cascades	22/85	1.05717e-16	C1QB;FGA;C1QA;ITGAM;SERPINA1;CR1;C1S;C1R;ITGB2;F2R;SERPINF2;PLAUR;F2;KNG1;F5;C3;C4A;C3AR1;SERPING1;MASP2;F2RL2;C1QC		Kaposi sarcoma-associated herpesvirus infection	39/193	2.41775e-24	PIK3R3;CALML3;CXCL1;PIK3R1;CXCL3;CXCL2;GNGT1;MAPK9;MAPK8;MYC;AKT1;CCR8;EP300;MAPK1;RAC1;CCR5;MAP2K7;CCR4;CCR3;JAK1;CCR1;MAP2K4;JUN;ANGPT2;STAT3;NFATC1;FOS;GNG12;GNG11;GNG13;NFATC4;IRF3;CDK4;GNB2;GNB1;CTNNB1;GNB3;CALM3;CALM1
Glycolysis / Gluconeogenesis	19/67	2.06426e-15	GPI;PDHA2;PDHA1;PKLR;ENO1;PDHB;ENO3;HK2;GCK;ALDH3A2;ADH4;LDHA;ALDH1B1;PCK1;PFKM;LDHAL6A;ALDH9A1;PCK2;LDHAL6B		Cushing syndrome	35/155	1.13749e-23	CAMK2D;ATF6B;GNAI3;WNT8B;CACNA1D;ADCY2;ADCY1;CACNA1F;ADCY8;ADCY7;GNAI1;GNAI2;WNT11;PRKACG;MAPK1;PDE8B;WNT1;PDE8A;PRKACB;WNT3;FZD1;WNT10B;WNT5B;HSD3B2;WNT3A;WNT7B;WNT5A;WNT9B;WNT7A;WNT9A;WNT16;ADCY9;CDK4;CRH;CTNNB1
Cytosolic DNA-sensing pathway	18/63	9.84118e-15	POLR3GL;NFKBIA;CXCL10;IL6;POLR3A;POLR3B;IL1B;POLR1C;IRF7;POLR1D;POLR2E;POLR2F;POLR3G;POLR3H;POLR2H;POLR3K;POLR2K;POLR2L		Wnt signaling pathway	35/166	1.31149e-22	CAMK2D;CTBP2;WNT8B;MAPK9;MAPK8;WNT11;WIF1;MYC;PRKACG;RAC2;EP300;RAC3;RAC1;RSPO1;WNT1;MAP3K7;PRKACB;WNT3;FZD1;WNT10B;JUN;SMAD3;WNT5B;WNT3A;WNT7B;WNT5A;WNT9B;WNT7A;NFATC1;WNT9A;WNT16;DKK1;DKK2;NFATC4;CTNNB1
Drug metabolism	21/108	2.46323e-13	RRM1;RRM2;MAOA;MGST1;NME4;FMO2;CYP2C19;CYP3A4;MPO;NME1-NME2;ADH4;CYP2C9;CYP2C8;CYP2B6;NME6;RRM2B;NME7;UGT1A5;AOX1;ITPA;UGT1A7		Human immunodeficiency virus 1 infection	38/212	8.51703e-22	GNAI3;PIK3R3;CXCR4;CALML3;PIK3R1;GNAI1;CRKL;GNAI2;GNGT1;MAPK9;MAPK8;RAC2;AKT1;RAC3;PAK6;MAPK1;RAC1;CCR5;MAP2K7;MAP3K7;JUN;LIMK2;LIMK1;NFATC1;FOS;GNG12;GNG11;GNG13;NFATC4;GNAO1;WEE1;IRF3;GNB2;GNB1;GNB3;ATM;CALM3;CALM1
Chemokine signaling pathway	27/192	3.65456e-13	CXCL8;PXN;ADCY4;CXCR5;ADCY3;ADCY2;CXCL13;ADCY6;ADCY5;PRKACG;CCL2;CCR7;RAC1;CCL19;PRKACA;CCR10;CCR1;CCL25;CCL21;BAD;STAT1;STAT2;STAT3;PPBP;NFKBIA;CXCL10;CCL27		Relaxin signaling pathway	30/129	7.46582e-21	ATF6B;GNAI3;PIK3R3;ADCY2;PIK3R1;ADCY1;ADCY8;ADCY7;GNAI1;GNAI2;GNGT1;MAPK9;MAPK8;PRKACG;AKT1;MAPK1;MAP2K7;PRKACB;MAP2K4;JUN;EDN1;FOS;GNG12;GNG11;GNG13;GNAO1;ADCY9;GNB2;GNB1;GNB3
Pathways in cancer	45/531	9.04342e-13	RET;CSF1R;SPI1;CXCL8;HDAC1;ARAF;ADCY4;MGST1;ADCY3;ADCY2;PTGS2;STK4;FGF2;ADCY6;KNG1;ADCY5;RXRA;CCND1;PRKACG;RAC1;PRKACA;SKP2;CREBBP;SMAD3;GADD45B;NOS2;STAT1;MMP1;BAD;EGF;STAT2;ZBTB16;STAT3;F2R;NCOA4;F2;PML;NFKB2;NFKBIA;BMP2;IL6;APC;CDK4;MDM2;PPARG		Proteoglycans in cancer	36/205	2.13172e-20	CAMK2D;PIK3R3;WNT8B;PIK3R1;CBL;CDC42;WNT11;MYC;PRKACG;KDR;AKT1;MAPK1;RAC1;WNT1;PRKACB;WNT3;EIF4B;FZD1;WNT10B;WNT5B;WNT3A;PDPK1;WNT7B;ITGA2;STAT3;WNT5A;WNT9B;WNT7A;PTPN11;WNT9A;WNT16;ESR1;CTTN;MDM2;HCLS1;CTNNB1
Linoleic acid metabolism	11/29	4.92299e-11	CYP2J2;CYP2C9;CYP2C8;PLA2G1B;PLA2G2A;PLA2G10;PLA2G3;PLA2G4A;CYP2C19;CYP3A4;PLA2G6		Chemical carcinogenesis	38/239	6.65393e-20	ATF6B;GNAI3;PIK3R3;UGT2B28;ADCY2;ADRB1;CACNA1D;PIK3R1;ADCY1;ADCY8;CACNA1F;ADCY7;CYP3A5;GNAI1;GNAI2;RXRA;MYC;PRKACG;RPS6KA2;AKT1;UGT2A3;MAPK1;UGT1A3;WNT1;PRKACB;RXRG;UGT1A8;STAT5A;JUN;UGT1A1;STAT3;UGT2B17;FOS;ESR1;AR;ADCY9;GSTA2;UGT2B4
Pertussis	16/76	4.99645e-11	IL10;C1QB;C1QA;CXCL8;ITGAM;C1S;NOS2;C1R;ITGB2;TNF;C3;C4A;IL6;IL1B;SERPING1;C1QC		Cholinergic synapse	27/113	3.19913e-19	CAMK2D;CHRM1;GNAI3;PIK3R3;CACNA1D;ADCY2;PIK3R1;ADCY1;CACNA1F;ADCY8;ADCY7;GNAI1;GNAI2;GNGT1;PRKACG;AKT1;MAPK1;PRKACB;FOS;GNG12;GNG11;GNG13;GNAO1;ADCY9;GNB2;GNB1;GNB3
Chemical carcinogenesis	27/239	6.73333e-11	NR1I3;MGST1;ADCY4;ADCY3;ADCY2;PTGS2;CYP2C19;CYP3A4;FGF2;CYP2C18;ADCY6;ADCY5;CYP2B6;RXRA;CCND1;CREB3L1;PRKACG;UGT1A5;PRKACA;UGT1A7;BAD;EGF;STAT3;CYP3A43;CYP2C9;CYP2C8;PPARA		Circadian entrainment	25/97	9.36762e-19	CAMK2D;GNAI3;CALML3;CACNA1D;ADCY2;ADCY1;ADCY8;ADCY7;GNAI1;GNAI2;GNGT1;PRKACG;MAPK1;PRKACB;FOS;GNG12;GNG11;GNG13;GNAO1;ADCY9;GNB2;GNB1;GNB3;CALM3;CALM1
Lipid and atherosclerosis	25/215	1.86015e-10	CXCL8;TNF;ICAM1;CYP2B6;RXRA;CCL2;RAC1;APOB;MAP2K3;CYP2J2;VCAM1;MMP1;BAD;NOS3;STAT3;APOA4;NFKBIA;SELP;CYP2C9;CYP2C8;IL6;IL1B;IRF7;PPARG;TLR2		Growth hormone synthesis, secretion and action	27/119	1.35515e-18	ATF6B;GNAI3;PIK3R3;CACNA1D;ADCY2;PIK3R1;ADCY1;CACNA1F;ADCY8;ADCY7;GNAI1;CRKL;GNAI2;MAPK9;MAPK8;PRKACG;AKT1;EP300;MAPK1;PRKACB;STAT5A;MAP2K4;STAT3;FOS;ADCY9;SST;GHRH
Staphylococcus aureus infection	17/95	1.88821e-10	IL10;C1QB;C1QA;ITGAM;C1S;C1R;ITGB2;DEFA1;ICAM1;C3;SELP;C4A;KRT18;C3AR1;MASP2;CAMP;C1QC		Cytokine-cytokine receptor interaction	40/295	2.4361e-18	CCL14;CX3CR1;CXCL9;CCL11;EPO;CXCR5;CXCR4;IL5RA;CSF2RB;CXCL1;CXCR6;CXCL3;CXCL14;CXCL2;CX3CL1;CXCR1;CXCR3;CCL5;CXCR2;CCR9;CCR8;CCR7;CCR6;CCR5;CCR4;CCR10;CCR3;CCR2;CCL15;CCR1;CCL23;XCR1;CCL20;IL34;TNFRSF19;ACVR2B;IL4;XCL2;CCL28;IL17B
Cysteine and methionine metabolism	13/50	1.94676e-10	SDS;GOT1;AMD1;GOT2;LDHA;BHMT;GCLC;CBS;CTH;CDO1;GCLM;LDHAL6A;LDHAL6B		Oxytocin signaling pathway	29/154	1.60045e-17	MYLK2;CAMK2D;GNAI3;CALML3;CACNA1D;ADCY2;ADCY1;CACNA1F;ADCY8;ADCY7;MYLK3;GNAI1;MYLK;GNAI2;CACNG6;CACNG7;CACNG8;PRKACG;MAPK1;PRKACB;JUN;NFATC1;FOS;NFATC4;GNAO1;CACNB3;ADCY9;CALM3;CALM1
Viral protein interaction with cytokine and cytokine receptor	17/100	4.3637e-10	CCR1;IL10;CCL25;CSF1R;CXCL8;CCL21;CXCR5;PPBP;CXCL13;TNF;CXCL10;IL6;CCL2;CCR7;CCL19;CCR10;CCL27		GABAergic synapse	23/89	2.18963e-17	GABBR2;GAD1;GNAI3;GAD2;ADCY2;CACNA1D;ADCY1;ADCY8;CACNA1F;GNG12;ADCY7;GNG11;GNAI1;GNAI2;GNG13;GNGT1;GNAO1;ADCY9;PRKACG;GNB2;GNB1;GNB3;PRKACB
FoxO signaling pathway	19/131	6.87418e-10	PLK4;IL10;CREBBP;SMAD3;GADD45B;EGF;STAT3;ARAF;IRS2;STK4;CCNB3;CCNB2;CCNB1;IL6;CCND1;MDM2;SKP2;PCK1;PCK2		Apelin signaling pathway	27/137	6.29352e-17	MYLK2;PDE3B;GNAI3;CALML3;ADCY2;ADCY1;ADCY8;ADCY7;MYLK3;GNAI1;MYLK;GNAI2;GNGT1;PRKACG;AKT1;MAPK1;PRKACB;SMAD3;GNG12;GNG11;GNG13;ADCY9;GNB2;GNB1;GNB3;CALM3;CALM1
Coronavirus disease	25/232	9.392e-10	C1QB;C1QA;CXCL8;C1S;C1R;TNF;C3;C4A;C3AR1;CCL2;FGA;STAT1;MMP1;STAT2;STAT3;MX1;F2;NFKBIA;SELP;CXCL10;IL6;IL1B;MASP2;TLR2;C1QC		Neuroactive ligand-receptor interaction	40/341	4.11831e-16	GLP1R;CHRM1;CALCB;SCT;GIPR;PTGER3;NPY2R;PMCH;C5AR1;FPR3;LPAR3;ADRB1;FPR2;TRH;MC4R;CYSLTR2;P2RY4;NPY;ADORA3;KISS1R;BDKRB2;S1PR1;BDKRB1;S1PR3;GABBR2;EDN1;P2RY10;HTR1A;HTR1B;PDYN;SSTR4;KISS1;MC3R;P2RX6;CCKBR;SST;GHRH;CRH;GNRH1;NMUR2
African trypanosomiasis	11/37	1.01527e-09	IL10;IL6;VCAM1;IL1B;HBB;F2RL1;HBA2;HBA1;TNF;KNG1;ICAM1		Regulation of lipolysis in adipocytes	18/55	6.58838e-16	PDE3B;PTGER3;GNAI3;AQP7;PIK3R3;ADCY2;ADRB1;ADCY1;PIK3R1;ADCY8;ADCY7;GNAI1;GNAI2;ADCY9;PRKACG;NPY;AKT1;PRKACB
Arginine biosynthesis	9/22	1.32242e-09	ARG2;GOT1;NOS2;ARG1;NOS3;GOT2;ASL;NOS1;OTC		cGMP-PKG signaling pathway	28/167	1.35074e-15	MYLK2;ATF6B;PDE3B;GNAI3;CALML3;ADRB1;CACNA1D;GATA4;ADCY2;ADCY1;CACNA1F;ADCY8;ADCY7;MYLK3;GNAI1;MYLK;GNAI2;ADORA3;BDKRB2;AKT1;MAPK1;NFATC1;NFATC4;ADCY9;PDE3A;CALM3;PDE5A;CALM1
Human T-cell leukemia virus 1 infection	24/219	1.45203e-09	EGR1;CREBBP;SPI1;SMAD3;ITGB2;ADCY4;ADCY3;ADCY2;TNF;ADCY6;ICAM1;ADCY5;RELB;NFKB2;NFKBIA;CCNB2;ZFP36;IL6;CCND1;CDK4;CREB3L1;PRKACG;PRKACA;RAN		Purine metabolism	25/129	1.37339e-15	PDE1A;PDE3B;ADCY2;ADCY1;ADCY8;ADCY7;NME1-NME2;PDE4B;PDE6C;PDE8B;PDE8A;PDE6H;PDE6G;PDE4D;NME2;ENTPD8;ADCY9;PDE10A;NME7;PDE3A;PDE5A;PDE7B;PDE7A;PDE9A;ITPA
Epstein-Barr virus infection	23/202	1.51449e-09	MAP2K3;ENTPD1;ENTPD3;GADD45B;STAT1;HDAC1;STAT2;STAT3;TNF;ICAM1;RELB;NFKB2;NFKBIA;CXCL10;IL6;CCND1;CDK4;SIN3A;MDM2;IRF7;RAC1;SKP2;TLR2		T cell receptor signaling pathway	22/104	1.03841e-14	JUN;PDPK1;PIK3R3;NFATC1;BCL10;PIK3R1;FOS;IL4;CDC42;ZAP70;MAPK9;DLG1;MAPK8;CDK4;LCK;NCK2;AKT1;MAPK1;PAK6;MAP2K7;MAP3K7;NCK1
HIF-1 signaling pathway	17/109	1.74073e-09	CREBBP;PDHA2;PDHA1;TFRC;NOS2;EGF;NOS3;STAT3;ENO1;PDHB;ENO3;HK2;LDHA;IL6;PFKM;LDHAL6A;LDHAL6B		GnRH signaling pathway	21/93	1.04761e-14	MAP2K4;CAMK2D;JUN;CALML3;ADCY2;CACNA1D;ADCY1;ADCY8;CACNA1F;ADCY7;CDC42;MAPK9;MAPK8;ADCY9;PRKACG;MAPK1;GNRH1;CALM3;MAP2K7;CALM1;PRKACB
Serotonergic synapse	17/113	3.0772e-09	CYP2J2;MAOA;ARAF;PLA2G4A;ALOX12;ALOX12B;CYP2C19;PTGS2;CYP2C18;ALOX15B;ADCY5;PTGS1;CYP2C9;CYP2C8;PRKACG;ALOX5;PRKACA		Gastric acid secretion	19/76	2.65511e-14	MYLK2;CAMK2D;GNAI3;CALML3;ADCY2;ADCY1;ADCY8;ADCY7;MYLK3;GNAI1;MYLK;GNAI2;ADCY9;CCKBR;SST;PRKACG;CALM3;CALM1;PRKACB
Ovarian steroidogenesis	12/51	3.42151e-09	CYP2J2;PRKACG;ALOX5;HSD17B2;ADCY4;PLA2G4A;ADCY3;ADCY2;PRKACA;PTGS2;ADCY6;ADCY5		Breast cancer	25/147	3.27852e-14	PIK3R3;WNT8B;PIK3R1;WNT11;MYC;AKT1;MAPK1;HES1;WNT1;WNT3;FZD1;WNT10B;JUN;WNT5B;WNT3A;WNT7B;WNT5A;WNT9B;WNT7A;FOS;WNT9A;WNT16;ESR1;CDK4;CTNNB1
Amoebiasis	16/102	4.81398e-09	IL10;SERPINB4;ARG2;CXCL8;ITGAM;SERPINB13;NOS2;ARG1;ITGB2;TNF;IL6;PRKACG;IL1B;CTSG;PRKACA;TLR2		Phototransduction	13/28	3.39427e-14	RCVRN;PDE6G;GUCA1B;CALML3;GNGT1;GRK1;GRK7;GNB1;RHO;SAG;CALM3;GNAT1;CALM1
Regulation of lipolysis in adipocytes	12/55	8.635e-09	NPR1;PRKACG;NPY;ADCY4;ADCY3;IRS2;ADCY2;PRKACA;PTGS2;ADCY6;ADCY5;PTGS1		Adrenergic signaling in cardiomyocytes	25/150	5.30657e-14	CAMK2D;ATF6B;GNAI3;CALML3;ADRB1;CACNA1D;ADCY2;ADCY1;CACNA1F;ADCY8;ADCY7;GNAI1;GNAI2;CACNG6;CACNG7;CACNG8;PRKACG;AKT1;MAPK1;PRKACB;CACNB3;ADCY9;CALM3;CALM1;RAPGEF4
Glucagon signaling pathway	16/107	9.81085e-09	CREBBP;PDHA2;PDHA1;ADCY2;PDHB;GCK;LDHA;CREB3L1;PRKACG;PRKACA;PCK1;PPARA;PFKM;LDHAL6A;PCK2;LDHAL6B		Estrogen signaling pathway	24/137	5.43829e-14	GABBR2;JUN;ATF6B;GNAI3;PIK3R3;CALML3;ADCY2;PIK3R1;FOS;ADCY1;ADCY8;ESR1;ADCY7;GNAI1;GNAI2;GNAO1;ADCY9;PRKACG;RARA;AKT1;MAPK1;CALM3;CALM1;PRKACB
Pyrimidine metabolism	12/56	1.07434e-08	NME1-NME2;ENTPD1;RRM1;CANT1;RRM2;ENTPD3;NME6;RRM2B;ENTPD4;NME7;ENTPD5;NME4		Glutamatergic synapse	22/114	7.77604e-14	GNAI3;CACNA1D;ADCY2;ADCY1;GNG12;ADCY8;GNG11;ADCY7;GNAI1;GNG13;GNAI2;GNAO1;GNGT1;ADCY9;DLG4;PRKACG;GNB2;GNB1;GNB3;MAPK1;DLGAP1;PRKACB
Human cytomegalovirus infection	23/225	1.21927e-08	CCR1;CXCL8;STAT3;PXN;ADCY4;ADCY3;TSC2;ADCY2;PTGS2;TNF;ADCY6;ADCY5;NFKBIA;IL6;CCND1;CDK4;CREB3L1;PRKACG;IL1B;MDM2;CCL2;RAC1;PRKACA		Lipid and atherosclerosis	29/215	1.43947e-13	CAMK2D;PIK3R3;CALML3;CXCL1;PIK3R1;VLDLR;CXCL3;CXCL2;CDC42;MAPK9;MAPK8;RXRA;CCL5;AKT1;MAPK1;RAC1;MAP2K7;RXRG;MAP3K7;MAP2K4;JUN;PDPK1;STAT3;NFATC1;FOS;IRF3;CALM3;CALM1;ATF6
Tyrosine metabolism	10/36	1.23634e-08	PNMT;ADH4;GOT1;MAOA;GOT2;AOX1;DBH;COMT;FAH;HPD		Signaling pathways regulating pluripotency of stem cells	24/143	1.45653e-13	FZD1;WNT10B;SMAD3;WNT5B;WNT3A;WNT7B;WNT5A;STAT3;WNT9B;PIK3R3;WNT8B;WNT7A;PIK3R1;WNT9A;WNT16;ACVR2B;WNT11;MYC;AKT1;MAPK1;CTNNB1;WNT1;WNT3;JAK1
Cell cycle	17/124	1.30396e-08	YWHAE;CREBBP;SMAD3;GADD45B;HDAC1;TTK;CCNB3;CCNB2;CCNB1;CCND1;YWHAQ;CDK4;RAD21;CDK1;MDM2;SFN;SKP2		Dopaminergic synapse	23/132	2.06665e-13	CAMK2D;ATF6B;GNAI3;CALML3;CACNA1D;FOS;GNG12;GNG11;GNAI1;GNG13;GNAI2;GNAO1;GNGT1;MAPK9;MAPK8;PRKACG;GNB2;GNB1;AKT1;GNB3;CALM3;CALM1;PRKACB
Hepatitis C	19/157	1.49104e-08	YWHAE;RSAD2;BAD;EGF;STAT1;STAT2;MX1;STAT3;ARAF;IFIT1;TNF;NFKBIA;CXCL10;RXRA;CCND1;YWHAQ;CDK4;IRF7;PPARA		Yersinia infection	23/137	4.68412e-13	MAP2K4;JUN;LIMK1;PIK3R3;NFATC1;PIK3R1;FOS;CRKL;CDC42;ZAP70;MAPK9;MAPK8;IRF3;LCK;RPS6KA2;RAC2;AKT1;RAC3;MAPK1;RAC1;MAP2K7;ARHGEF7;MAP3K7
Inflammatory mediator regulation of TRP channels	15/98	2.05665e-08	MAP2K3;CYP2J2;ADCY4;PLA2G4A;ADCY3;ALOX12;ADCY2;PLA2G6;KNG1;ADCY6;ADCY5;PRKACG;IL1B;F2RL1;PRKACA		Progesterone-mediated oocyte maturation	20/100	5.25771e-13	PLK1;PDE3B;GNAI3;PIK3R3;ADCY2;PIK3R1;ADCY1;ADCY8;ADCY7;GNAI1;GNAI2;MAPK9;MAPK8;ADCY9;PRKACG;RPS6KA2;AKT1;MAPK1;PRKACB;BUB1
AGE-RAGE signaling pathway in diabetic complications	15/100	2.72398e-08	EGR1;SMAD3;VCAM1;CXCL8;NOS3;STAT1;STAT3;TNF;ICAM1;IL6;CCND1;CDK4;IL1B;CCL2;RAC1		Serotonergic synapse	21/113	6.26272e-13	APP;ALOX15;HTR1A;GNAI3;HTR1B;CACNA1D;CACNA1F;GNG12;GNG11;GNAI1;GNG13;GNAI2;GNAO1;GNGT1;CYP2D6;PRKACG;GNB2;GNB1;GNB3;MAPK1;PRKACB
Viral carcinogenesis	21/203	4.28041e-08	YWHAE;HDAC5;CREBBP;HDAC1;BAD;STAT3;PXN;NFKB2;C3;NFKBIA;CCND1;YWHAQ;CDK4;CREB3L1;PRKACG;CDK1;MDM2;IRF7;RAC1;PRKACA;SKP2		Human papillomavirus infection	35/331	6.68633e-13	RBPJL;MAML2;PIK3R3;WNT8B;PIK3R1;CDC42;RELN;WNT11;PRKACG;AKT1;EP300;MAPK1;HES1;WNT1;PRKACB;WNT3;JAK1;FZD1;WNT10B;PRKCI;WNT5B;WNT3A;WNT7B;ITGA2;WNT5A;WNT9B;WNT7A;WNT9A;WNT16;DLG1;IRF3;CDK4;MDM2;CTNNB1;ATM
Bile secretion	14/90	4.93769e-08	ADCY4;SCTR;ADCY3;ADCY2;CYP3A4;NR0B2;ADCY6;ADCY5;RXRA;CA2;PRKACG;UGT1A5;PRKACA;UGT1A7		Ras signaling pathway	29/232	1.02695e-12	PIK3R3;CALML3;PIK3R1;PLA2G5;GNGT1;CDC42;MAPK9;MAPK8;PRKACG;KDR;RAC2;ABL1;AKT1;RAC3;PAK6;MAPK1;RAC1;PRKACB;ANGPT2;PTPN11;GNG12;GNG11;GNG13;ZAP70;GNB2;GNB1;GNB3;CALM3;CALM1
Transcriptional misregulation in cancer	20/192	8.00552e-08	CSF1R;CEBPB;SPI1;CXCL8;ITGAM;GADD45B;HDAC1;ZBTB16;DEFA1;MPO;FLI1;PBX1;PML;LYL1;IL6;RXRA;SIN3A;MDM2;PPARG;ELANE		Human T-cell leukemia virus 1 infection	28/219	1.45587e-12	ATF6B;PIK3R3;ADCY2;PIK3R1;ADCY1;ADCY8;ADCY7;MAPK9;MAPK8;MYC;PRKACG;AKT1;EP300;MAPK1;PRKACB;JAK1;STAT5A;MAP2K4;JUN;SMAD3;NFATC1;FOS;NFATC4;DLG1;ADCY9;CDK4;LCK;ATM
cAMP signaling pathway	21/216	1.24777e-07	CREBBP;NPR1;BAD;F2R;ADCY4;ADCY3;ADCY2;SSTR1;ADCY6;ADCY5;HCAR2;NFKBIA;POMC;ADCY10;SST;CREB3L1;PRKACG;NPY;RAC1;PRKACA;PPARA		Retrograde endocannabinoid signaling	23/148	2.50164e-12	GNAI3;CACNA1D;ADCY2;ADCY1;CACNA1F;GNG12;ADCY8;GNG11;ADCY7;GNAI1;GNG13;GNAI2;GNAO1;GNGT1;MAPK9;MAPK8;ADCY9;PRKACG;GNB2;GNB1;GNB3;MAPK1;PRKACB
Glutathione metabolism	11/57	1.39494e-07	GPX2;RRM1;GCLC;GPX1;RRM2;GPX4;RRM2B;GPX6;ODC1;MGST1;GCLM		ErbB signaling pathway	18/85	2.76021e-12	STAT5A;MAP2K4;CAMK2D;JUN;PIK3R3;PIK3R1;CBL;CRKL;MAPK9;MAPK8;MYC;NCK2;ABL1;AKT1;MAPK1;PAK6;MAP2K7;NCK1
Legionellosis	11/57	1.39494e-07	C3;NFKBIA;IL6;CXCL8;ITGAM;CR1;IL1B;ITGB2;TNF;TLR2;NFKB2		Gastric cancer	23/149	2.89059e-12	FZD1;WNT10B;SMAD3;WNT5B;WNT3A;WNT7B;WNT5A;WNT9B;PIK3R3;WNT8B;WNT7A;PIK3R1;WNT9A;WNT16;RXRA;WNT11;MYC;AKT1;MAPK1;CTNNB1;WNT1;RXRG;WNT3
Relaxin signaling pathway	16/129	1.4553e-07	NOS2;MMP1;NOS3;RXFP4;ADCY4;ADCY3;ADCY2;RXFP1;ADCY6;ADCY5;NFKBIA;CREB3L1;PRKACG;RLN3;NOS1;PRKACA		Rap1 signaling pathway	27/210	3.21618e-12	GNAI3;PIK3R3;CALML3;LPAR3;ADCY2;PIK3R1;ADCY1;ADCY8;ADCY7;GNAI1;CRKL;GNAI2;CDC42;KDR;RAC2;AKT1;RAC3;MAPK1;RAC1;PRKCI;ANGPT2;GNAO1;ADCY9;CTNNB1;CALM3;CALM1;RAPGEF4
DNA replication	9/36	1.83264e-07	POLD3;POLD4;POLA1;POLA2;PRIM1;POLE2;POLD2;POLE3;POLE		Alzheimer disease	36/369	3.39253e-12	APP;CHRM1;PIK3R3;WNT8B;CALML3;CACNA1D;PIK3R1;CACNA1F;MAPK9;MAPK8;WNT11;CAPN2;AKT1;MAPK1;APOE;MAP2K7;WNT1;WNT3;FZD1;WNT10B;WNT5B;WNT3A;WNT7B;WNT5A;WNT9B;WNT7A;WNT9A;WNT16;DKK1;DKK2;PSMA6;PSMC3;CTNNB1;CALM3;CALM1;ATF6
Vascular smooth muscle contraction	16/133	2.23106e-07	CALCA;NPR1;PLA2G1B;PLA2G2A;ARAF;ADCY4;PLA2G3;PLA2G4A;ADCY3;ADCY2;PLA2G6;ADCY6;ADCY5;PRKACG;PLA2G10;PRKACA		TNF signaling pathway	20/112	4.84982e-12	MAP2K4;JUN;EDN1;ATF6B;CCL20;PIK3R3;CXCL1;PIK3R1;FOS;CFLAR;CXCL3;CXCL2;CX3CL1;MAPK9;MAPK8;CCL5;AKT1;MAPK1;MAP2K7;MAP3K7
p53 signaling pathway	12/73	2.40615e-07	CCNB2;CCNB1;RRM2;CCND1;RRM2B;GADD45B;CDK4;CDK1;MDM2;TSC2;SFN;THBS1		Calcium signaling pathway	28/240	1.3703e-11	MYLK2;CAMK2D;CHRM1;PDE1A;PTGER3;CXCR4;CALML3;ADCY2;ADRB1;CACNA1D;ADCY1;ADCY8;CACNA1F;ADCY7;MYLK3;MYLK;CYSLTR2;PLCZ1;PRKACG;KDR;BDKRB2;BDKRB1;PRKACB;P2RX6;ADCY9;CCKBR;CALM3;CALM1
Chagas disease	14/102	2.46995e-07	IL10;C1QB;C1QA;CXCL8;NOS2;TNF;KNG1;C3;NFKBIA;IL6;IL1B;CCL2;TLR2;C1QC		Parathyroid hormone synthesis, secretion and action	19/106	1.55194e-11	ATF6B;PDE4D;GNAI3;ADCY2;GATA3;FOS;ADCY1;ADCY8;ADCY7;GNAI1;PTHLH;GNAI2;ADCY9;RXRA;PRKACG;PDE4B;MAPK1;PRKACB;RXRG
PPAR signaling pathway	12/74	2.80756e-07	RXRA;MMP1;UBC;ME1;APOA2;LPL;ME3;PPARG;PPARA;PCK1;APOA5;PCK2		Neurotrophin signaling pathway	20/119	1.55226e-11	JUN;CAMK2D;PDPK1;PIK3R3;CALML3;PTPN11;PIK3R1;CRKL;CDC42;MAPK9;MAPK8;RPS6KA2;ARHGDIB;ABL1;AKT1;MAPK1;CALM3;RAC1;MAP2K7;CALM1
NF-kappa B signaling pathway	14/104	3.15583e-07	VCAM1;CXCL8;GADD45B;CCL21;CSNK2A2;PTGS2;TNF;ICAM1;NFKB2;RELB;NFKBIA;IL1B;TRIM25;CCL19		Hippo signaling pathway	23/163	1.93844e-11	FZD1;WNT10B;PRKCI;SMAD3;WNT5B;WNT3A;WNT7B;WNT5A;WNT9B;WNT8B;WNT7A;WNT9A;WNT16;SMAD7;DLG1;WNT11;YWHAQ;DLG4;MYC;CTNNB1;WNT1;TEAD1;WNT3
Apelin signaling pathway	16/137	3.36502e-07	EGR1;HDAC5;SMAD3;NOS2;NOS3;ADCY4;ADCY3;ADCY2;ADCY6;ADCY5;ADCY10;CCND1;PRKACG;APLNR;NOS1;PRKACA		Axon guidance	24/182	3.04917e-11	CAMK2D;WNT5B;PDPK1;LIMK2;WNT5A;LIMK1;GNAI3;PIK3R3;CXCR4;PTPN11;PIK3R1;GNAI1;NFATC4;GNAI2;CDC42;ABL1;NCK2;RAC2;RAC3;MAPK1;PAK6;RAC1;EPHB4;NCK1
Leishmaniasis	12/77	4.39302e-07	IL10;C3;NFKBIA;ITGAM;CR1;NOS2;STAT1;IL1B;ITGB2;PTGS2;TNF;TLR2		Basal cell carcinoma	15/63	3.06746e-11	FZD1;WNT10B;WNT5B;WNT3A;WNT7B;WNT5A;WNT9B;WNT8B;WNT7A;WNT9A;WNT16;WNT11;CTNNB1;WNT1;WNT3
Cortisol synthesis and secretion	11/65	5.65077e-07	POMC;CREB3L1;PRKACG;ADCY4;ADCY3;ADCY2;NR0B1;PRKACA;ADCY6;PBX1;ADCY5		Hepatocellular carcinoma	23/168	3.63975e-11	FZD1;WNT10B;SMAD3;WNT5B;WNT3A;WNT7B;WNT5A;WNT9B;PIK3R3;WNT8B;WNT7A;PIK3R1;WNT9A;WNT16;WNT11;CDK4;MYC;GSTA2;AKT1;MAPK1;CTNNB1;WNT1;WNT3
Influenza A	17/172	1.57106e-06	CREBBP;CXCL8;RSAD2;STAT1;STAT2;MX1;TNF;PML;ICAM1;NFKBIA;CXCL10;IL6;CDK4;IL1B;IRF7;TRIM25;CCL2		Fluid shear stress and atherosclerosis	21/139	3.92745e-11	MAP2K4;JUN;EDN1;PIK3R3;CALML3;PIK3R1;FOS;ACVR2B;MAPK9;MAPK8;GSTA2;KDR;RAC2;AKT1;RAC3;CTNNB1;CALM3;RAC1;MAP2K7;CALM1;MAP3K7
Non-small cell lung cancer	11/72	1.62989e-06	RET;RXRA;CCND1;GADD45B;BAD;EGF;CDK4;KIF5B;STAT3;ARAF;STK4		mTOR signaling pathway	22/154	4.16324e-11	FZD1;WNT10B;WNT5B;WNT3A;PDPK1;WNT7B;WNT5A;WNT9B;PIK3R3;WNT8B;WNT7A;PIK3R1;WNT9A;WNT16;WNT11;RPS6KA2;AKT1;MAPK1;WNT1;SGK1;WNT3;EIF4B
Kaposi sarcoma-associated herpesvirus infection	18/193	1.80934e-06	CCR1;CREBBP;CXCL8;STAT1;STAT2;STAT3;PTGS2;FGF2;ICAM1;C3;NFKBIA;ZFP36;IL6;CCND1;CDK4;UBC;IRF7;RAC1		Bile secretion	17/90	7.71955e-11	UGT1A1;SCT;UGT2B17;UGT2B28;AQP4;ADCY2;ADCY1;ADCY8;ADCY7;ADCY9;RXRA;PRKACG;UGT2A3;UGT2B4;UGT1A3;PRKACB;UGT1A8
Thyroid hormone synthesis	11/75	2.46922e-06	GPX2;GPX1;CREB3L1;PRKACG;GPX6;ADCY4;ADCY3;ADCY2;PRKACA;ADCY6;ADCY5		Hepatitis B	22/162	1.14377e-10	STAT5A;MAP2K4;JUN;SMAD3;ATF6B;STAT3;PIK3R3;NFATC1;PIK3R1;FOS;NFATC4;MAPK9;MAPK8;YWHAQ;IRF3;MYC;AKT1;EP300;MAPK1;MAP2K7;MAP3K7;JAK1
Huntington disease	23/306	3.02971e-06	CREBBP;GPX2;GPX1;HDAC1;GPX6;TUBB2A;POLR2A;SIN3A;POLR2B;CREB3L1;KIF5B;POLR2C;POLR2D;POLR2E;POLR2F;PPARG;POLR2G;POLR2H;POLR2I;POLR2J;POLR2K;TGM2;POLR2L		Renin secretion	15/69	1.24062e-10	EDN1;PDE1A;PDE3B;GNAI3;CALML3;ADRB1;CACNA1D;CACNA1F;GNAI1;GNAI2;PRKACG;PDE3A;CALM3;CALM1;PRKACB
Hepatitis B	16/162	3.20747e-06	MAP2K3;CREBBP;SMAD3;CXCL8;BAD;STAT1;STAT2;STAT3;ARAF;TNF;NFKBIA;IL6;YWHAQ;CREB3L1;IRF7;TLR2		Vascular smooth muscle contraction	20/133	1.25338e-10	MYLK2;EDN1;CALCB;CALML3;CACNA1D;ADCY2;PLA2G5;ADCY1;CACNA1F;ADCY8;ADCY7;MYLK3;MYLK;ADCY9;PRKACG;MAPK1;CALM3;CALM1;PRKACB;RAMP1
Acute myeloid leukemia	10/67	6.02634e-06	CSF1R;ITGAM;SPI1;CCND1;BAD;ZBTB16;STAT3;ARAF;MPO;PML		Platelet activation	19/124	2.62285e-10	MYLK2;PRKCI;ITGA2;GNAI3;PIK3R3;ADCY2;PIK3R1;ADCY1;ADCY8;ADCY7;MYLK3;GNAI1;MYLK;GNAI2;ADCY9;PRKACG;AKT1;MAPK1;PRKACB
Thermogenesis	19/232	6.44595e-06	MAP2K3;SMARCE1;SMARCD1;SMARCC1;SMARCB1;SMARCC2;NPR1;ADCY4;ADCY3;TSC2;ADCY2;ADCY6;SMARCA4;ADCY5;ADCY10;CREB3L1;PRKACG;PPARG;PRKACA		Alcoholism	23/186	2.92446e-10	HDAC3;ATF6B;GNAI3;CALML3;PDYN;GNG12;GNG11;GNAI1;GNG13;GNAI2;GNAO1;GNGT1;PRKACG;GNB2;PKIA;NPY;GNB1;CRH;GNB3;MAPK1;CALM3;CALM1;PRKACB
Bladder cancer	8/41	6.6703e-06	CXCL8;CCND1;EGF;MMP1;CDK4;ARAF;MDM2;THBS1		Viral carcinogenesis	24/203	3.05817e-10	STAT5A;RBPJL;JUN;HDAC3;ATF6B;STAT3;PIK3R3;PIK3R1;CDC42;DLG1;YWHAQ;IRF3;CDK4;PRKACG;MDM2;CCR8;EP300;MAPK1;RAC1;CCR5;PRKACB;CCR4;CCR3;JAK1
Ferroptosis	8/41	6.6703e-06	GCLC;TFRC;GPX4;NCOA4;MAP1LC3B2;SAT2;GCLM;SAT1		Pathways of neurodegeneration	38/475	3.07532e-10	APP;CAMK2D;CHRM1;WNT8B;CALML3;CACNA1D;CACNA1F;MAPK9;MAPK8;WNT11;CAPN2;MAPK1;RAC1;MAP2K7;WNT1;NEFH;WNT3;FZD1;WNT10B;WNT5B;GPX3;WNT3A;WNT7B;WNT5A;WNT9B;WNT7A;WNT9A;PDYN;WNT16;DKK1;DKK2;PSMA6;PSMC3;DLG4;CTNNB1;CALM3;CALM1;ATF6
Progesterone-mediated oocyte maturation	12/100	7.46619e-06	CCNB3;CCNB2;CCNB1;PRKACG;ARAF;CDK1;ADCY4;ADCY3;ADCY2;PRKACA;ADCY6;ADCY5		Inflammatory mediator regulation of TRP channels	17/98	3.14132e-10	CAMK2D;PIK3R3;CALML3;ADCY2;PIK3R1;ADCY1;ADCY8;ADCY7;MAPK9;MAPK8;ADCY9;PRKACG;BDKRB2;BDKRB1;CALM3;CALM1;PRKACB
Adipocytokine signaling pathway	10/69	7.90214e-06	NFKBIA;POMC;RXRA;NPY;STAT3;IRS2;PPARA;PCK1;TNF;PCK2		MAPK signaling pathway	29/294	3.50081e-10	CACNA1D;CACNA1F;CRKL;CACNG6;CDC42;CACNG7;MAPK9;CACNG8;MAPK8;MYC;PRKACG;RPS6KA2;KDR;RAC2;AKT1;RAC3;MAPK1;RAC1;MAP2K7;PRKACB;MAP3K7;MAP2K4;JUN;ANGPT2;NFATC1;FOS;GNG12;DUSP6;CACNB3
Central carbon metabolism in cancer	10/70	9.01573e-06	RET;LDHA;PDHA2;PDHA1;PDHB;PFKM;HK2;GCK;LDHAL6A;LDHAL6B		Oocyte meiosis	19/129	5.25529e-10	CAMK2D;PLK1;CALML3;ADCY2;ADCY1;SMC3;ADCY8;ADCY7;AR;ADCY9;PLCZ1;YWHAQ;PRKACG;RPS6KA2;MAPK1;CALM3;CALM1;PRKACB;BUB1
Longevity regulating pathway	12/102	9.17883e-06	HDAC1;CREB3L1;PRKACG;ADCY4;TSC2;ADCY3;IRS2;PPARG;ADCY2;PRKACA;ADCY6;ADCY5		Chronic myeloid leukemia	15/76	5.29451e-10	STAT5A;SMAD3;CTBP2;PIK3R3;PTPN11;PIK3R1;CBL;CRKL;BCR;CDK4;MYC;ABL1;MDM2;AKT1;MAPK1
Pancreatic secretion	12/102	9.17883e-06	CA2;PLA2G1B;PLA2G10;PLA2G2A;ADCY4;SCTR;PLA2G3;ADCY3;ADCY2;RAC1;ADCY6;ADCY5		Pancreatic cancer	15/76	5.29451e-10	SMAD3;STAT3;PIK3R3;PIK3R1;CDC42;MAPK9;MAPK8;CDK4;RAC2;AKT1;RAC3;MAPK1;RAC1;JAK1;ARHGEF6
Gap junction	11/88	1.20483e-05	MAP3K2;TUBB2A;EGF;PRKACG;ADCY4;CDK1;ADCY3;ADCY2;PRKACA;ADCY6;ADCY5		Chagas disease	17/102	6.01283e-10	MAP2K4;JUN;GNAI3;PIK3R3;PIK3R1;FOS;ADCY1;CFLAR;GNAI1;GNAI2;GNAO1;MAPK9;MAPK8;CCL5;BDKRB2;AKT1;MAPK1
Platelet activation	13/124	1.39945e-05	FGA;NOS3;F2R;ADCY4;PLA2G4A;ADCY3;ADCY2;F2;ADCY6;ADCY5;PTGS1;PRKACG;PRKACA		Sphingolipid signaling pathway	18/119	9.64681e-10	ASAH2;PDPK1;GNAI3;PIK3R3;PIK3R1;GNAI1;GNAI2;MAPK9;MAPK8;ADORA3;BDKRB2;RAC2;S1PR1;AKT1;RAC3;MAPK1;S1PR3;RAC1
Insulin resistance	12/108	1.65484e-05	NFKBIA;SREBF1;IL6;NOS3;CREB3L1;PPP1R3D;STAT3;IRS2;PCK1;PPARA;TNF;PCK2		Thyroid hormone signaling pathway	18/121	1.27318e-09	MED1;HDAC3;PDPK1;PIK3R3;GATA4;PIK3R1;ESR1;RXRA;PLCZ1;MYC;PRKACG;MDM2;AKT1;EP300;MAPK1;CTNNB1;PRKACB;RXRG
Osteoclast differentiation	13/127	1.81276e-05	CSF1R;SPI1;STAT1;STAT2;TNFRSF11B;TNF;NFKB2;RELB;NFKBIA;TYROBP;IL1B;PPARG;RAC1		Th17 cell differentiation	17/107	1.2963e-09	STAT5A;JUN;SMAD3;STAT3;NFATC1;GATA3;FOS;IL4;ZAP70;MAPK9;MAPK8;RXRA;LCK;RARA;MAPK1;RXRG;JAK1
Cytokine-cytokine receptor interaction	21/295	1.85005e-05	CCR1;IL10;CCL25;CSF1R;CXCL8;CCL21;CXCR5;TNFRSF11B;PPBP;PRL;CXCL13;TNF;CXCL10;BMP2;IL6;IL1B;CCL2;CCR7;CCL19;CCR10;CCL27		Focal adhesion	23/201	1.37347e-09	MYLK2;JUN;PDPK1;ITGA2;PIK3R3;PIK3R1;MYLK3;CRKL;MYLK;CDC42;MAPK9;MAPK8;RELN;KDR;RAC2;ZYX;CAPN2;AKT1;RAC3;PAK6;CTNNB1;MAPK1;RAC1
Gastric acid secretion	10/76	1.89765e-05	KCNE2;CA2;SST;PRKACG;ADCY4;ADCY3;ADCY2;PRKACA;ADCY6;ADCY5		Aldosterone synthesis and secretion	16/98	2.63711e-09	CAMK2D;ATF6B;HSD3B2;CALML3;CACNA1D;ADCY2;ADCY1;CACNA1F;ADCY8;ADCY7;ADCY9;CYP11B2;PRKACG;CALM3;CALM1;PRKACB
Pancreatic cancer	10/76	1.89765e-05	SMAD3;CCND1;GADD45B;BAD;EGF;STAT1;CDK4;STAT3;ARAF;RAC1		Steroid hormone biosynthesis	13/61	2.80308e-09	UGT1A1;HSD3B2;SRD5A1;HSD17B3;UGT2B17;UGT2B28;HSD17B6;CYP3A5;CYP11B2;UGT2A3;UGT2B4;UGT1A3;UGT1A8
GnRH signaling pathway	11/93	2.05139e-05	MAP2K3;MAP3K2;EGR1;PRKACG;ADCY4;PLA2G4A;ADCY3;ADCY2;PRKACA;ADCY6;ADCY5		Insulin secretion	15/86	3.22818e-09	GLP1R;CAMK2D;ATF6B;ADCY2;CACNA1D;ADCY1;ADCY8;CACNA1F;ADCY7;RIMS2;ADCY9;PRKACG;FFAR1;PRKACB;RAPGEF4
TNF signaling pathway	12/112	2.39514e-05	MAP2K3;NFKBIA;CXCL10;IL6;CEBPB;VCAM1;CREB3L1;IL1B;CCL2;PTGS2;TNF;ICAM1		Cortisol synthesis and secretion	13/65	6.3993e-09	ATF6B;HSD3B2;ADCY2;CACNA1D;ADCY1;ADCY8;CACNA1F;ADCY7;ADCY9;PRKACG;PDE8B;PDE8A;PRKACB
Ether lipid metabolism	8/49	2.64216e-05	PLA2G1B;PLA2G10;PLA2G2A;PLA2G4A;PLA2G3;CHPT1;ENPP6;PLA2G6		PI3K-Akt signaling pathway	30/354	6.41363e-09	CHRM1;ATF6B;EPO;PIK3R3;LPAR3;PIK3R1;GNGT1;RELN;RXRA;YWHAQ;MYC;KDR;AKT1;MAPK1;RAC1;EIF4B;JAK1;ANGPT2;PDPK1;ITGA2;GNG12;GNG11;GNG13;IL4;CDK4;GNB2;GNB1;MDM2;GNB3;SGK1
alpha-Linolenic acid metabolism	6/25	2.7998e-05	PLA2G1B;PLA2G2A;PLA2G10;PLA2G3;PLA2G4A;PLA2G6		Regulation of actin cytoskeleton	23/218	6.6667e-09	MYLK2;CHRM1;ITGA2;LIMK2;LIMK1;PIK3R3;CXCR4;PIK3R1;GNG12;MYLK3;CRKL;MYLK;CDC42;ABI2;RAC2;BDKRB2;RAC3;PAK6;BDKRB1;MAPK1;RAC1;ARHGEF7;ARHGEF6
PI3K-Akt signaling pathway	23/354	3.2112e-05	YWHAE;CSF1R;BAD;EGF;NOS3;F2R;TSC2;PRL;FGF2;THBS1;IL6;COL2A1;RXRA;CCND1;YWHAQ;CDK4;CREB3L1;MYB;MDM2;RAC1;PCK1;PCK2;TLR2		Insulin signaling pathway	18/137	9.68742e-09	PRKCI;PDPK1;PDE3B;PIK3R3;CALML3;PIK3R1;CBL;CRKL;MAPK9;MAPK8;PRKAR1A;PRKAR2B;PRKACG;AKT1;MAPK1;CALM3;CALM1;PRKACB
Cushing syndrome	14/155	3.59927e-05	USP8;ADCY4;ADCY3;ADCY2;PBX1;ADCY6;ADCY5;POMC;CCND1;APC;CDK4;CREB3L1;PRKACG;PRKACA		Drug metabolism	16/108	1.12556e-08	UGT1A1;ADH1A;NME2;UGT2B17;UGT2B28;CYP3A5;ADH6;NME1-NME2;CYP2D6;NME7;GSTA2;UGT2A3;UGT2B4;UGT1A3;UGT1A8;ITPA
Estrogen signaling pathway	13/137	4.06262e-05	NOS3;ADCY4;ADCY3;ADCY2;OPRM1;ADCY6;ADCY5;POMC;KRT18;CREB3L1;PRKACG;GPER1;PRKACA		Fc epsilon RI signaling pathway	13/68	1.14168e-08	MAP2K4;PDPK1;PIK3R3;PIK3R1;IL4;MAPK9;MAPK8;RAC2;AKT1;RAC3;MAPK1;RAC1;MAP2K7
Insulin signaling pathway	13/137	4.06262e-05	SREBF1;PKLR;BAD;ARAF;TSC2;IRS2;HK2;GCK;PRKACG;PPP1R3D;PRKACA;PCK1;PCK2		Dilated cardiomyopathy	15/96	1.54153e-08	ITGA2;ADCY2;ADRB1;CACNA1D;ADCY1;ADCY8;CACNA1F;ADCY7;CACNG6;CACNG7;CACNB3;CACNG8;ADCY9;PRKACG;PRKACB
Retinol metabolism	9/68	4.721e-05	ADH4;CYP2C9;CYP2C8;CYP2B6;UGT1A5;AOX1;CYP3A4;CYP2C18;UGT1A7		Epithelial cell signaling in Helicobacter pylori infection	13/70	1.65062e-08	MAP2K4;JUN;CXCL1;PTPN11;CXCL3;CXCL2;CDC42;MAPK9;MAPK8;CXCR1;CCL5;CXCR2;RAC1
Measles	13/139	4.72917e-05	BAD;STAT1;STAT2;CSNK2A2;MX1;STAT3;NFKBIA;IL6;CCND1;CDK4;IL1B;IRF7;TLR2		Colorectal cancer	14/86	2.7164e-08	JUN;SMAD3;PIK3R3;FOS;PIK3R1;MAPK9;MAPK8;MYC;RAC2;AKT1;RAC3;MAPK1;CTNNB1;RAC1
Tuberculosis	15/180	4.90196e-05	IL10;CREBBP;CEBPB;ITGAM;CR1;NOS2;BAD;STAT1;ITGB2;TNF;C3;IL6;IL1B;CAMP;TLR2		AGE-RAGE signaling pathway in diabetic complications	15/100	2.72398e-08	STAT5A;JUN;EDN1;SMAD3;STAT3;PIK3R3;NFATC1;PIK3R1;CDC42;MAPK9;MAPK8;CDK4;AKT1;MAPK1;RAC1
Thyroid hormone signaling pathway	12/121	5.18226e-05	CREBBP;RXRA;CCND1;SIN3A;HDAC1;BAD;STAT1;PRKACG;MDM2;TSC2;PRKACA;PFKM		C-type lectin receptor signaling pathway	15/104	4.68084e-08	JUN;PIK3R3;CALML3;NFATC1;PTPN11;BCL10;PIK3R1;NFATC4;MAPK9;MAPK8;MDM2;AKT1;MAPK1;CALM3;CALM1
C-type lectin receptor signaling pathway	11/104	5.86621e-05	NFKBIA;IL10;IL6;STAT1;IL1B;STAT2;MDM2;PTGS2;TNF;NFKB2;RELB		Toll-like receptor signaling pathway	15/104	4.68084e-08	MAP2K4;JUN;CXCL9;PIK3R3;PIK3R1;FOS;MAPK9;MAPK8;IRF3;CCL5;AKT1;MAPK1;RAC1;MAP2K7;MAP3K7
Toll-like receptor signaling pathway	11/104	5.86621e-05	MAP2K3;NFKBIA;CXCL10;IL6;CXCL8;STAT1;IL1B;IRF7;RAC1;TNF;TLR2		Th1 and Th2 cell differentiation	14/92	6.57559e-08	RBPJL;STAT5A;JUN;MAML2;NFATC1;FOS;GATA3;IL4;ZAP70;MAPK9;MAPK8;LCK;MAPK1;JAK1
Proteoglycans in cancer	16/205	6.12273e-05	STAT3;PXN;ARAF;TWIST2;PLAUR;ANK1;FGF2;TNF;THBS1;CCND1;PRKACG;MDM2;SDC1;RAC1;PRKACA;TLR2		Leukocyte transendothelial migration	15/114	1.6265e-07	GNAI3;PIK3R3;CXCR4;PTPN11;PIK3R1;CLDN2;GNAI1;GNAI2;CDC42;RAC2;CTNNB1;ESAM;RAC1;CD99;RAPGEF4
cGMP-PKG signaling pathway	14/167	8.14376e-05	OPRD1;NPR1;BAD;NOS3;ADCY4;ADCY3;IRS2;ADCY2;ADRA2C;KNG1;ADRA2A;ADCY6;ADCY5;CREB3L1		Epstein-Barr virus infection	20/202	1.84919e-07	RBPJL;MAP2K4;JUN;STAT3;ENTPD8;PIK3R3;PIK3R1;MAPK9;MAPK8;PSMC3;IRF3;CDK4;MYC;MDM2;AKT1;HES1;RAC1;MAP2K7;MAP3K7;JAK1
Citrate cycle (TCA cycle)	6/30	8.44259e-05	PDHA2;PDHA1;PC;PDHB;PCK1;PCK2		Tight junction	18/169	2.55163e-07	PRKCI;JUN;MPP4;CACNA1D;GATA4;CLDN2;CDC42;MAPK9;DLG1;MAPK8;CTTN;CDK4;PRKACG;HCLS1;AMOTL2;RAC1;MAP2K7;PRKACB
Fat digestion and absorption	7/43	8.64553e-05	PLA2G1B;GOT2;PLA2G2A;PLA2G10;PLA2G3;APOA4;APOB		Shigellosis	22/246	2.71879e-07	JUN;PIK3R3;BCL10;PIK3R1;CRKL;CDC42;MAPK9;MAPK8;CTTN;PLCZ1;IRF3;CCL5;TIFA;CAPN2;MDM2;AKT1;HCLS1;MAPK1;ATM;RAC1;UBE2V1;MAP3K7
Hepatocellular carcinoma	14/168	8.68504e-05	SMARCE1;SMARCD1;SMARCC1;SMARCB1;SMARCC2;SMAD3;GADD45B;BAD;ARAF;MGST1;SMARCA4;CCND1;APC;CDK4		Metabolism of xenobiotics by cytochrome P450	12/76	3.7933e-07	UGT1A1;CYP2D6;ADH1A;GSTA2;UGT2A3;UGT2B17;UGT2B4;UGT2B28;UGT1A3;CYP3A5;UGT1A8;ADH6
Oocyte meiosis	12/129	9.67605e-05	YWHAE;CCNB2;CCNB1;YWHAQ;PRKACG;CDK1;ADCY4;ADCY3;ADCY2;PRKACA;ADCY6;ADCY5		Pertussis	12/76	3.7933e-07	MAPK9;MAPK8;JUN;IRF3;GNAI3;MAPK1;CALML3;CALM3;FOS;CALM1;GNAI1;GNAI2
Salivary secretion	10/93	0.00011004	CST3;PRKACG;ADCY4;ADCY3;ADCY2;NOS1;PRKACA;CAMP;ADCY6;ADCY5		Cellular senescence	17/156	3.95413e-07	SMAD3;PIK3R3;CALML3;CACNA1D;GATA4;NFATC1;PIK3R1;NFATC4;CDK4;MYC;CAPN2;MDM2;AKT1;MAPK1;ATM;CALM3;CALM1
Chronic myeloid leukemia	9/76	0.000114406	NFKBIA;SMAD3;CCND1;GADD45B;HDAC1;BAD;CDK4;ARAF;MDM2		IL-17 signaling pathway	13/94	6.06791e-07	JUN;CCL11;CCL20;CXCL1;FOS;CXCL3;CXCL2;IL4;MAPK9;MAPK8;MAPK1;MAP3K7;IL17B
IL-17 signaling pathway	10/94	0.000120436	NFKBIA;CXCL10;CEBPB;IL6;CXCL8;MMP1;IL1B;CCL2;PTGS2;TNF		Long-term potentiation	11/67	7.75564e-07	CAMK2D;PRKACG;RPS6KA2;EP300;MAPK1;CALML3;CALM3;ADCY1;ADCY8;CALM1;PRKACB
Base excision repair	6/33	0.000147789	POLD3;POLD4;POLE2;POLD2;POLE3;POLE		Retinol metabolism	11/68	9.04639e-07	UGT1A1;ADH1A;UGT2A3;UGT2B17;UGT2B4;UGT2B28;UGT1A3;HSD17B6;CYP3A5;UGT1A8;ADH6
Cellular senescence	13/156	0.00015406	MAP2K3;SMAD3;CXCL8;GADD45B;TSC2;CCNB3;CCNB2;CCNB1;IL6;CCND1;CDK4;CDK1;MDM2		FoxO signaling pathway	15/131	1.01009e-06	SMAD3;PDPK1;PLK1;STAT3;PIK3R3;PIK3R1;MAPK9;MAPK8;MDM2;S1PR1;AKT1;EP300;MAPK1;ATM;SGK1
Aldosterone synthesis and secretion	10/98	0.000170715	POMC;NPR1;CREB3L1;PRKACG;ADCY4;ADCY3;ADCY2;PRKACA;ADCY6;ADCY5		Amphetamine addiction	11/69	1.05225e-06	CAMK2D;JUN;ATF6B;PRKACG;CALML3;CACNA1D;CALM3;FOS;PDYN;CALM1;PRKACB
Inflammatory bowel disease	8/65	0.000208525	IL10;IL6;SMAD3;STAT1;IL1B;STAT3;TNF;TLR2		Renal cell carcinoma	11/69	1.05225e-06	CDC42;JUN;AKT1;EP300;PIK3R3;MAPK1;PAK6;PTPN11;RAC1;PIK3R1;CRKL
Melanogenesis	10/101	0.000219109	POMC;CREBBP;CREB3L1;PRKACG;ADCY4;ADCY3;ADCY2;PRKACA;ADCY6;ADCY5		Gap junction	12/88	1.91422e-06	ADCY9;PRKACG;GNAI3;MAPK1;ADCY2;ADRB1;ADCY1;ADCY8;PRKACB;ADCY7;GNAI1;GNAI2
Human papillomavirus infection	20/331	0.000272626	CREBBP;STAT1;HDAC1;BAD;EGF;STAT2;PXN;MX1;TSC2;PTGS2;TNF;THBS1;COL2A1;CCND1;APC;CDK4;CREB3L1;PRKACG;MDM2;PRKACA		PD-L1 expression and PD-1 checkpoint pathway in cancer	12/89	2.16309e-06	ZAP70;JUN;LCK;STAT3;AKT1;PIK3R3;MAPK1;NFATC1;PTPN11;FOS;PIK3R1;JAK1
Rap1 signaling pathway	15/210	0.000273333	MAP2K3;CSF1R;ITGAM;EGF;F2R;ITGB2;ADCY4;ADCY3;ADCY2;FGF2;THBS1;ADCY6;ADCY5;SIPA1L1;RAC1		Cocaine addiction	9/49	2.9966e-06	JUN;ATF6B;DLG4;PRKACG;GNAI3;PDYN;PRKACB;GNAI1;GNAI2
Thyroid cancer	6/37	0.00028506	RET;RXRA;CCND1;GADD45B;NCOA4;PPARG		Salivary secretion	12/93	3.46799e-06	ADCY9;PRKACG;CALML3;ADCY2;ADRB1;CALM3;AQP5;ADCY1;ADCY8;CALM1;PRKACB;ADCY7
Insulin secretion	9/86	0.000296341	CREB3L1;PRKACG;ADCY4;ADCY3;ADCY2;PRKACA;ADCY6;GCK;ADCY5		Osteoclast differentiation	14/127	3.63978e-06	JUN;PIK3R3;NFATC1;PIK3R1;FOS;MAPK9;MAPK8;LCK;AKT1;MAPK1;RAC1;MAP2K7;MAP3K7;JAK1
Neutrophil extracellular trap formation	14/189	0.000299254	FGA;HDAC5;ITGAM;CR1;HDAC1;ITGB2;MPO;C3;SELP;CTSG;RAC1;ELANE;CAMP;TLR2		GnRH secretion	10/64	3.93587e-06	KISS1;GABBR2;KISS1R;AKT1;PIK3R3;MAPK1;GNRH1;CACNA1D;PIK3R1;CACNA1F
Thiamine metabolism	4/15	0.000423084	AK1;AK2;AK4;AK7		Toxoplasmosis	13/112	4.54867e-06	PDPK1;STAT3;GNAI3;GNAI1;GNAI2;GNAO1;MAPK9;MAPK8;AKT1;MAPK1;CCR5;MAP3K7;JAK1
Melanoma	8/72	0.000424626	CCND1;GADD45B;BAD;EGF;CDK4;ARAF;MDM2;FGF2		B cell receptor signaling pathway	11/81	5.34078e-06	JUN;RAC2;AKT1;RAC3;PIK3R3;MAPK1;NFATC1;RAC1;FOS;BCL10;PIK3R1
Phagosome	12/152	0.000449009	C3;ITGAM;TUBB2A;TFRC;HGS;C1R;ITGB2;NOS1;RAC1;MPO;THBS1;TLR2		Acute myeloid leukemia	10/67	6.02634e-06	STAT5A;MYC;STAT3;RARA;AKT1;PIK3R3;MAPK1;PIM2;PIK3R1;DUSP6
Oxytocin signaling pathway	12/154	0.00050526	CCND1;NPR1;NOS3;PRKACG;ADCY4;PLA2G4A;ADCY3;ADCY2;PRKACA;PTGS2;ADCY6;ADCY5		Choline metabolism in cancer	12/98	6.04048e-06	MAPK9;JUN;MAPK8;PDPK1;RAC2;AKT1;PIK3R3;RAC3;MAPK1;PIK3R1;RAC1;FOS
Toxoplasmosis	10/112	0.000505892	MAP2K3;NFKBIA;IL10;NOS2;BAD;STAT1;ALOX5;STAT3;TNF;TLR2		Ascorbate and aldarate metabolism	7/30	7.23279e-06	UGT1A1;UGT2B28;UGT2A3;UGT2B17;UGT2B4;UGT1A3;UGT1A8
Rheumatoid arthritis	9/93	0.000531521	IL6;CXCL8;MMP1;IL1B;ITGB2;CCL2;TNF;ICAM1;TLR2		Adipocytokine signaling pathway	10/69	7.90214e-06	MAPK9;MAPK8;RXRA;NPY;STAT3;AKT1;ACSL5;PTPN11;ACSBG2;RXRG
Tryptophan metabolism	6/42	0.000578849	ALDH3A2;AANAT;ALDH1B1;MAOA;AOX1;ALDH9A1		Prolactin signaling pathway	10/70	9.01573e-06	STAT5A;MAPK9;MAPK8;STAT3;AKT1;PIK3R3;MAPK1;FOS;PIK3R1;ESR1
Systemic lupus erythematosus	11/135	0.00058927	C3;IL10;C1QB;C4A;C1QA;C1S;C1R;CTSG;TNF;ELANE;C1QC		RNA polymerase	7/31	9.1423e-06	POLR3A;POLR3B;POLR2C;POLR1C;POLR2H;POLR3K;POLR2K
Dilated cardiomyopathy	9/96	0.00067087	PRKACG;ADCY4;ADCY3;ADCY2;PRKACA;TNF;ADCY6;ADCY5;TTN		Longevity regulating pathway	12/102	9.17883e-06	ADCY9;ATF6B;PRKACG;AKT1;PIK3R3;ADCY2;PIK3R1;ADCY1;ADCY8;PRKACB;CRYAB;ADCY7
Phenylalanine metabolism	4/17	0.000708972	GOT1;MAOA;GOT2;HPD		Adherens junction	10/71	1.02622e-05	CDC42;PTPRB;SMAD3;RAC2;EP300;RAC3;MAPK1;CTNNB1;RAC1;MAP3K7
Circadian entrainment	9/97	0.000723452	ADCY10;PRKACG;ADCY4;ADCY3;ADCY2;NOS1;PRKACA;ADCY6;ADCY5		Non-small cell lung cancer	10/72	1.16545e-05	STAT5A;RXRA;PDPK1;CDK4;STAT3;AKT1;PIK3R3;MAPK1;PIK3R1;RXRG
Ascorbate and aldarate metabolism	5/30	0.000813366	ALDH3A2;ALDH1B1;UGT1A5;UGT1A7;ALDH9A1		Cell cycle	13/124	1.39945e-05	SMAD3;PLK1;SMC3;WEE1;YWHAQ;CDK4;MYC;RAD21;ABL1;MDM2;EP300;ATM;BUB1
AMPK signaling pathway	10/120	0.000869425	SREBF1;CCND1;CREB3L1;HNF4A;TSC2;IRS2;PPARG;PCK1;PFKM;PCK2		VEGF signaling pathway	9/59	1.46869e-05	CDC42;KDR;RAC2;AKT1;RAC3;PIK3R3;MAPK1;RAC1;PIK3R1
Nucleotide excision repair	6/47	0.00106653	POLD3;POLD4;POLE2;POLD2;POLE3;POLE		Glioma	10/75	1.6851e-05	CAMK2D;CDK4;MDM2;AKT1;PIK3R3;MAPK1;CALML3;CALM3;PIK3R1;CALM1
Phospholipase D signaling pathway	11/148	0.00126015	CXCL8;EGF;F2R;ADCY4;TSC2;PLA2G4A;ADCY3;ADCY2;F2;ADCY6;ADCY5		Thyroid hormone synthesis	10/75	1.6851e-05	ADCY9;ATF6B;GPX3;PRKACG;ALB;ADCY2;ADCY1;ADCY8;PRKACB;ADCY7
Cocaine addiction	6/49	0.00133184	MAOA;CREB3L1;PRKACG;PRKACA;PDYN;ADCY5		Pentose and glucuronate interconversions	7/34	1.75282e-05	UGT1A1;UGT2B28;UGT2A3;UGT2B17;UGT2B4;UGT1A3;UGT1A8
Colorectal cancer	8/86	0.00138956	SMAD3;CCND1;GADD45B;APC;BAD;EGF;ARAF;RAC1		Phospholipase D signaling pathway	14/148	2.14499e-05	PIK3R3;LPAR3;ADCY2;PTPN11;PIK3R1;ADCY1;ADCY8;ADCY7;ADCY9;CXCR1;CXCR2;AKT1;MAPK1;RAPGEF4
Cholesterol metabolism	6/50	0.00148202	APOH;APOA2;LPL;APOA4;LPA;APOB		Ovarian steroidogenesis	8/51	3.57091e-05	ADCY9;HSD3B2;PRKACG;ADCY2;ADCY1;ADCY8;PRKACB;ADCY7
Amphetamine addiction	7/69	0.00165742	HDAC1;MAOA;CREB3L1;PRKACG;PRKACA;PDYN;ADCY5		Hepatitis C	14/157	4.14862e-05	STAT3;PIK3R3;PIK3R1;CFLAR;CLDN2;RXRA;YWHAQ;IRF3;CDK4;MYC;AKT1;MAPK1;CTNNB1;JAK1
RIG-I-like receptor signaling pathway	7/70	0.00180271	NFKBIA;OTUD5;CXCL10;CXCL8;IRF7;TRIM25;TNF		Measles	13/139	4.72917e-05	STAT5A;JUN;STAT3;PIK3R3;PIK3R1;FOS;MAPK9;MAPK8;IRF3;CDK4;AKT1;MAP3K7;JAK1
Non-alcoholic fatty liver disease	11/155	0.00182567	SREBF1;IL6;CXCL8;RXRA;PKLR;IL1B;IRS2;PPARG;RAC1;PPARA;TNF		Amoebiasis	11/102	4.90005e-05	C8G;PRKACG;PRDX1;PIK3R3;CXCL1;PIK3R1;ADCY1;CXCL3;PRKACB;C8A;CXCL2
Histidine metabolism	4/22	0.00197375	ALDH3A2;ALDH1B1;MAOA;ALDH9A1		Taste transduction	10/86	5.63445e-05	GABBR2;P2RY4;PRKACG;PDE1A;HTR1A;HTR1B;GNB3;ADCY8;PRKACB;GNG13
Morphine addiction	8/91	0.00199767	PRKACG;ADCY4;ADCY3;ADCY2;OPRM1;PRKACA;ADCY6;ADCY5		JAK-STAT signaling pathway	14/162	5.85466e-05	STAT5A;EPO;STAT3;IL5RA;PIK3R3;CSF2RB;PTPN11;PIK3R1;GFAP;IL4;MYC;AKT1;EP300;JAK1
NOD-like receptor signaling pathway	12/181	0.00205447	NFKBIA;YWHAE;IL6;CXCL8;STAT1;IL1B;STAT2;IRF7;CCL2;DEFA1;TNF;CAMP		Apoptosis	13/142	5.90709e-05	JUN;PDPK1;PIK3R3;CSF2RB;PIK3R1;FOS;CFLAR;MAPK9;MAPK8;CAPN2;AKT1;MAPK1;ATM
Cholinergic synapse	9/113	0.00213007	ACHE;CREB3L1;PRKACG;ADCY4;ADCY3;ADCY2;PRKACA;ADCY6;ADCY5		Porphyrin and chlorophyll metabolism	7/43	8.64553e-05	UGT1A1;UGT2B28;UGT2A3;UGT2B17;UGT2B4;UGT1A3;UGT1A8
Small cell lung cancer	8/92	0.00214119	NFKBIA;RXRA;CCND1;GADD45B;NOS2;CDK4;SKP2;PTGS2		Bacterial invasion of epithelial cells	9/77	0.000126725	CDC42;CTTN;HCLS1;PIK3R3;CTNNB1;RAC1;PIK3R1;CBL;CRKL
Ras signaling pathway	14/232	0.00219823	CSF1R;PLA2G1B;BAD;EGF;PLA2G2A;PLA2G3;PLA2G4A;PLA2G6;STK4;FGF2;PRKACG;PLA2G10;RAC1;PRKACA		Pathogenic Escherichia coli infection	15/197	0.000135985	JUN;PTPN11;FOS;CLDN2;CDC42;MAPK9;MAPK8;CTTN;ABL1;NCK2;HCLS1;MAPK1;RAC1;MAP3K7;NCK1
Yersinia infection	10/137	0.00236185	MAP2K3;NFKBIA;IL10;IL6;CXCL8;IL1B;PXN;CCL2;RAC1;TNF		Fc gamma R-mediated phagocytosis	10/97	0.000156735	CDC42;LIMK2;LIMK1;RAC2;AKT1;PIK3R3;MAPK1;PIK3R1;RAC1;CRKL
Metabolism of xenobiotics by cytochrome P450	7/76	0.00289318	ADH4;CYP2C9;CYP2B6;MGST1;UGT1A5;CYP3A4;UGT1A7		Cytosolic DNA-sensing pathway	8/63	0.000167129	POLR3A;IRF3;POLR3B;CCL5;POLR1C;POLR2H;POLR3K;POLR2K
Prostate cancer	8/97	0.0029846	NFKBIA;CREBBP;CCND1;BAD;EGF;CREB3L1;ARAF;MDM2		Glucagon signaling pathway	10/107	0.00035084	CAMK2D;PRKACG;PDE3B;AKT1;EP300;CALML3;CALM3;ADCY2;CALM1;PRKACB
Calcium signaling pathway	14/240	0.00299294	RET;NOS2;EGF;NOS3;F2R;ADCY4;ADCY3;ADCY2;MST1R;FGF2;PRKACG;CASQ2;NOS1;PRKACA		HIF-1 signaling pathway	10/109	0.000407259	EDN1;CAMK2D;ANGPT2;EPO;STAT3;AKT1;EP300;PIK3R3;MAPK1;PIK3R1
MAPK signaling pathway	16/294	0.00312868	MAP3K2;MAP2K3;CSF1R;GADD45B;EGF;ARAF;PLA2G4A;STK4;FGF2;TNF;RELB;NFKB2;PRKACG;IL1B;RAC1;PRKACA		Maturity onset diabetes of the young	5/26	0.000407637	NEUROD1;HHEX;HNF4G;HES1;NKX2-2
Glycerophospholipid metabolism	8/98	0.00318062	ACHE;PLA2G1B;PLA2G10;PLA2G2A;PLA2G3;PLA2G4A;CHPT1;PLA2G6		Prion disease	17/273	0.000547345	ATF6B;PIK3R3;CACNA1D;PIK3R1;CACNA1F;C8A;PSMA6;MAPK9;MAPK8;C8G;PSMC3;PRKACG;CCL5;RAC2;MAPK1;RAC1;PRKACB
Endometrial cancer	6/58	0.00319268	CCND1;GADD45B;APC;BAD;EGF;ARAF		Endometrial cancer	7/58	0.000584386	PDPK1;MYC;AKT1;PIK3R3;MAPK1;CTNNB1;PIK3R1
Hematopoietic cell lineage	8/99	0.0033865	CSF1R;GYPA;IL6;ITGAM;CR1;TFRC;IL1B;TNF		Autophagy	11/137	0.000666761	MAPK9;MAPK8;PDPK1;PRKACG;AKT1;PIK3R3;MAPK1;PIK3R1;CFLAR;MAP3K7;PRKACB
VEGF signaling pathway	6/59	0.00348065	BAD;NOS3;PXN;PLA2G4A;RAC1;PTGS2		Arrhythmogenic right ventricular cardiomyopathy	8/77	0.000669701	CACNG6;CACNG7;CACNB3;CACNG8;ITGA2;CTNNB1;CACNA1D;CACNA1F
Prion disease	15/273	0.00380149	C1QB;EGR1;C1QA;BAD;CSNK2A2;TNF;IL6;TUBB2A;CREB3L1;PRKACG;IL1B;KIF5B;RAC1;PRKACA;C1QC		Prostate cancer	9/97	0.000723452	AR;PDPK1;MDM2;AKT1;EP300;PIK3R3;MAPK1;CTNNB1;PIK3R1
Steroid hormone biosynthesis	6/61	0.00411392	STS;HSD17B2;UGT1A5;COMT;CYP3A4;UGT1A7		Type II diabetes mellitus	6/46	0.000950143	MAPK9;MAPK8;PIK3R3;MAPK1;CACNA1D;PIK3R1
Vasopressin-regulated water reabsorption	5/44	0.00465556	CREB3L1;PRKACG;ADCY3;PRKACA;ADCY6		Spinocerebellar ataxia	11/143	0.000951747	RBPJL;PSMA6;MAPK9;MAPK8;RELN;PSMC3;AKT1;PIK3R3;PIK3R1;VLDLR;PDYN
Type II diabetes mellitus	5/46	0.00564203	PKLR;IRS2;TNF;HK2;GCK		NF-kappa B signaling pathway	9/104	0.00119321	ZAP70;LCK;ATM;CXCL1;BCL10;CFLAR;CXCL3;MAP3K7;CXCL2
Pentose phosphate pathway	4/30	0.00631751	GPI;TALDO1;TKT;PFKM		Insulin resistance	9/108	0.00155649	MAPK9;MAPK8;PDPK1;RPS6KA2;STAT3;AKT1;PIK3R3;PTPN11;PIK3R1
GABAergic synapse	7/89	0.00692095	PRKACG;ADCY4;ADCY3;ADCY2;PRKACA;ADCY6;ADCY5		Natural killer cell mediated cytotoxicity	10/131	0.00169521	ZAP70;LCK;RAC2;PIK3R3;RAC3;MAPK1;NFATC1;PTPN11;PIK3R1;RAC1
PD-L1 expression and PD-1 checkpoint pathway in cancer	7/89	0.00692095	MAP2K3;NFKBIA;EGF;STAT1;CSNK2A2;STAT3;TLR2		Hypertrophic cardiomyopathy	8/90	0.00186184	CACNG6;CACNG7;EDN1;CACNB3;CACNG8;ITGA2;CACNA1D;CACNA1F
JAK-STAT signaling pathway	10/162	0.00769701	IL10;CREBBP;IL6;CCND1;EGF;STAT1;STAT2;STAT3;AOX1;PRL		NOD-like receptor signaling pathway	12/181	0.00205447	MAPK9;JUN;MAPK8;IRF3;CCL5;TRIP6;MAPK1;CXCL1;CXCL3;MAP3K7;CXCL2;JAK1
Glutamatergic synapse	8/114	0.0078882	PRKACG;ADCY4;PLA2G4A;ADCY3;ADCY2;PRKACA;ADCY6;ADCY5		Small cell lung cancer	8/92	0.00214119	RXRA;CDK4;MYC;ITGA2;AKT1;PIK3R3;PIK3R1;RXRG
Fluid shear stress and atherosclerosis	9/139	0.00831063	VCAM1;NOS3;IL1B;MGST1;SDC1;CCL2;RAC1;TNF;ICAM1		Aldosterone-regulated sodium reabsorption	5/37	0.00215544	PDPK1;PIK3R3;MAPK1;PIK3R1;SGK1
Glioma	6/75	0.011153	CCND1;GADD45B;EGF;CDK4;ARAF;MDM2		Thyroid cancer	5/37	0.00215544	RXRA;MYC;MAPK1;CTNNB1;RXRG
Adrenergic signaling in cardiomyocytes	9/150	0.0132663	KCNE1;CREB3L1;PRKACG;ADCY4;ADCY3;ADCY2;PRKACA;ADCY6;ADCY5		Coronavirus disease	14/232	0.00219823	JUN;STAT3;C5AR1;PIK3R3;PIK3R1;FOS;C8A;MAPK9;MAPK8;C8G;IRF3;MAPK1;MAP3K7;JAK1
Th17 cell differentiation	7/107	0.017928	NFKBIA;IL6;SMAD3;RXRA;STAT1;IL1B;STAT3		Neutrophil extracellular trap formation	12/189	0.00293611	HDAC3;C5AR1;RAC2;AKT1;PIK3R3;MAPK1;FPR3;FPR2;PIK3R1;RAC1;CLCN3;MAP3K7
Human immunodeficiency virus 1 infection	11/212	0.0180217	MAP2K3;CCNB3;NFKBIA;CCNB2;CCNB1;BAD;PXN;CDK1;RAC1;TNF;TLR2		Long-term depression	6/60	0.00378749	GNAO1;CRH;GNAI3;MAPK1;GNAI1;GNAI2
Alcoholism	10/186	0.018867	HDAC5;MAOA;HDAC1;CREB3L1;PRKACG;NPY;ARAF;PRKACA;PDYN;ADCY5		Pancreatic secretion	8/102	0.0040666	ADCY9;SCT;ADCY2;PLA2G5;RAC1;ADCY1;ADCY8;ADCY7
Mismatch repair	3/23	0.0189683	POLD3;POLD4;POLD2		Parkinson disease	14/249	0.0041541	CAMK2D;GNAI3;CALML3;GNAI1;GNAI2;PSMA6;MAPK9;MAPK8;PSMC3;PRKACG;CALM3;CALM1;PRKACB;ATF6
Proximal tubule bicarbonate reclamation	3/23	0.0189683	CA2;PCK1;PCK2		Salmonella infection	14/249	0.0041541	MAP2K4;JUN;FOS;CDC42;MAPK9;MAPK8;MYC;RHOJ;AKT1;CTNNB1;MAPK1;RAC1;MAP2K7;MAP3K7
Regulation of actin cytoskeleton	11/218	0.0216496	ITGAM;APC;EGF;F2R;PXN;ITGB2;ARAF;RAC1;F2;FGF2;KNG1		Vasopressin-regulated water reabsorption	5/44	0.00465556	ADCY9;PRKACG;ARHGDIB;AQP4;PRKACB
Fatty acid degradation	4/43	0.0220833	ALDH3A2;ADH4;ALDH1B1;ALDH9A1		Inflammatory bowel disease	6/65	0.0056304	IL4;JUN;SMAD3;STAT3;NFATC1;GATA3
Porphyrin and chlorophyll metabolism	4/43	0.0220833	FECH;HMBS;UGT1A5;UGT1A7		Non-alcoholic fatty liver disease	10/155	0.00569185	CDC42;MAPK9;JUN;MAPK8;RXRA;AKT1;PIK3R3;PIK3R1;RAC1;FOS
Maturity onset diabetes of the young	3/26	0.0263593	PKLR;HNF4A;GCK		Tuberculosis	11/180	0.00573094	MAPK9;CAMK2D;MAPK8;AKT1;EP300;MAPK1;CALML3;CALM3;BCL10;CALM1;JAK1
Fc epsilon RI signaling pathway	5/68	0.0275352	MAP2K3;ALOX5;PLA2G4A;RAC1;TNF		Nucleotide excision repair	5/47	0.00618673	POLD4;LIG1;XPA;RPA2;RAD23B
Renin secretion	5/69	0.0290989	NPR1;PRKACG;PRKACA;ADCY6;ADCY5		Intestinal immune network for IgA production	5/48	0.00676733	IL4;CCR9;CXCR4;CCL28;CCR10
Prolactin signaling pathway	5/70	0.0307177	CCND1;STAT1;STAT3;PRL;GCK		Rheumatoid arthritis	7/93	0.00874455	JUN;CCL20;CCL5;CXCL1;FOS;CXCL3;CXCL2
Pathways of neurodegeneration	19/475	0.030792	MAP2K3;GPX2;GPX1;NOS2;BAD;GPX6;CSNK2A2;ARAF;PDYN;PTGS2;TNF;IL6;TUBB2A;APC;IL1B;KIF5B;UBC;RAC1;NOS1		Transcriptional misregulation in cancer	11/192	0.0091311	HHEX;RXRA;MYC;ASPSCR1;MDM2;RARA;ATM;WNT16;RXRG;FLI1;DUSP6
Intestinal immune network for IgA production	4/48	0.0316138	CCL25;IL10;IL6;CCR10		Melanoma	6/72	0.00920869	CDK4;MDM2;AKT1;PIK3R3;MAPK1;PIK3R1
Breast cancer	8/147	0.0316488	CCND1;GADD45B;APC;CDK4;EGF;ARAF;FGF2;NFKB2		Endocrine and other factor-regulated calcium reabsorption	5/53	0.010249	ADCY9;PRKACG;BDKRB2;PRKACB;ESR1
Retrograde endocannabinoid signaling	8/148	0.0327583	PRKACG;ADCY4;ADCY3;ADCY2;PRKACA;PTGS2;ADCY6;ADCY5		PPAR signaling pathway	6/74	0.0104754	RXRA;PDPK1;AQP7;ACSL5;ACSBG2;RXRG
Gastric cancer	8/149	0.0338939	SMAD3;RXRA;CCND1;GADD45B;APC;EGF;ARAF;FGF2		Endocytosis	13/252	0.0111881	ARFGEF2;PRKCI;SMAD3;CXCR4;CBL;GRK1;CDC42;CXCR1;GRK5;GRK7;CXCR2;MDM2;CCR5
Choline metabolism in cancer	6/98	0.0363381	EGF;SLC22A2;TSC2;PLA2G4A;CHPT1;RAC1		DNA replication	4/36	0.0120761	RNASEH2C;POLD4;LIG1;RPA2
beta-Alanine metabolism	3/30	0.0382688	ALDH3A2;ALDH1B1;ALDH9A1		Leishmaniasis	6/77	0.0126	IL4;JUN;MAPK1;FOS;MAP3K7;JAK1
Galactose metabolism	3/31	0.0416069	PFKM;HK2;GCK		Notch signaling pathway	5/59	0.0158415	RBPJL;MAML2;CTBP2;EP300;HES1
Dopaminergic synapse	7/132	0.0481307	MAOA;CREB3L1;KIF5B;PRKACG;COMT;PRKACA;ADCY5		Necroptosis	9/159	0.0187292	STAT5A;MAPK9;CAMK2D;MAPK8;ALOX15;STAT3;CAPN2;CFLAR;JAK1
					Bladder cancer	4/41	0.0188377	CDK4;MYC;MDM2;MAPK1
					Mismatch repair	3/23	0.0189683	POLD4;LIG1;RPA2
					Complement and coagulation cascades	6/85	0.0197072	PROCR;C8G;C5AR1;BDKRB2;BDKRB1;C8A
					Cardiac muscle contraction	6/87	0.0218376	CACNG6;CACNG7;CACNB3;CACNG8;CACNA1D;CACNA1F
					Fatty acid degradation	4/43	0.0220833	ADH1A;ACSL5;ACSBG2;ADH6
					Protein processing in endoplasmic reticulum	9/171	0.0283364	MAPK9;MAPK8;ATF6B;CAPN2;MAP2K7;CRYAA;ATF6;RAD23B;CRYAB
					Influenza A	9/172	0.0292684	IRF3;CDK4;CCL5;AKT1;EP300;PIK3R3;MAPK1;PIK3R1;JAK1
					Carbohydrate digestion and absorption	4/47	0.0295432	PIK3R3;AKT1;CACNA1D;PIK3R1
					Taurine and hypotaurine metabolism	2/11	0.0295467	GAD1;GAD2
					TGF-beta signaling pathway	6/94	0.0305022	SMAD3;MYC;EP300;MAPK1;ACVR2B;SMAD7
					Central carbon metabolism in cancer	5/70	0.0307177	MYC;AKT1;PIK3R3;MAPK1;PIK3R1
					Phosphatidylinositol signaling system	6/97	0.0348169	PLCZ1;PIK3R3;CALML3;CALM3;PIK3R1;CALM1
					MicroRNAs in cancer	13/310	0.0488802	WNT3A;STAT3;PIK3R3;PIK3R1;CRKL;MYC;ABL1;MDM2;EP300;MAPK1;ATM;MDM4;WNT3

## Sheet: RHD_Healthy
Activated networks					Repressed networks
Term	Overlap	P.value	Genes		Term	Overlap	P.value	Genes
Pathways in cancer	169/531	4.87177e-96	SPI1;CALML5;HHIP;CALML3;FZD10;FGF1;ELK1;ETS1;FGF3;CCND1;MYC;PRKACG;AKT1;IL12B;EP300;SKP2;PRKACB;WNT5B;DAPK2;WNT5A;PRKCA;AR;IL23A;AGTR1;RAF1;TP53;NOTCH3;LPAR1;PIK3R3;KLK3;LPAR3;PIK3R2;PIK3R1;PLD1;STK4;HIF1A;KNG1;PLD2;WNT6;GNG10;BCL2L11;PMAIP1;WNT1;WNT2;WNT3;WNT10B;JUN;WNT10A;SMAD4;SMAD3;FZD4;GADD45A;WNT3A;GNG12;GNG11;ESR1;NFKB1;IL2;GNG13;IL4;IL6;IL5;CDK4;GNB2;GNB1;BCL2;MDM2;GNAS;GNB4;CYCS;GNB3;CAL…		Chemokine signaling pathway	67/192	1.69941e-58	CXCL9;PIK3CD;ARRB2;PIK3CB;PIK3CG;GNGT1;PREX1;GNGT2;PRKACG;CCR9;CCR8;CCR7;CCR6;IKBKG;CCR5;PRKACB;CCR4;CCR3;CCR2;FGR;PLCB3;PLCB4;PIK3CA;PLCB1;PLCB2;CX3CR1;CXCR5;GNAI3;PIK3R3;CXCR4;PIK3R2;ADCY2;PIK3R1;ADCY1;CXCR6;ADCY8;PRKCZ;ADCY6;GNAI1;PIK3R5;GNAI2;GRK1;GNG10;GNG3;GNG2;GRK5;CXCR1;GRK4;GNG4;GRK7;CXCR3;GNG7;GRK6;CXCR2;GNG8;CCR10;CCR1;XCR1;CCL21;GNG12;GNG11;GNG13;GNB2;GNB1;GNB4;GNB3;GNB5
Chemokine signaling pathway	94/192	2.79019e-73	CXCL9;CXCL8;PIK3CD;CXCL1;ARRB2;PIK3CB;PIK3CG;GNGT1;PREX1;GNGT2;PRKACG;CCR9;AKT1;CCR8;CCR7;CCR6;IKBKG;CCR5;JAK2;PRKACB;CCR4;JAK3;CCR3;CCR2;PRKCD;VAV1;FGR;PLCB3;PLCB4;PIK3CA;RAF1;PLCB1;SOS1;PLCB2;CX3CR1;CCL3L3;CXCR5;GNAI3;PIK3R3;CXCR4;PIK3R2;ADCY2;PIK3R1;ADCY1;CXCR6;ADCY8;PRKCZ;ADCY6;GNAI1;RELA;PIK3R5;GNAI2;GRK1;CDC42;GNG10;GNG3;CCL8;GNG2;GRK5;CXCR1;GRK4;GNG4;GRK7;CXCR3;GNG7;GRK6;CXCR2;CCL2;GNG8;MA…		Neuroactive ligand-receptor interaction	77/341	2.48517e-51	CHRM2;CHRM3;VIPR2;CHRM1;SCT;GRIK5;CHRM4;PMCH;GRIK2;PTH1R;TRH;HTR4;RXFP1;RXFP3;MC4R;HTR6;ADORA3;BDKRB2;BDKRB1;LHCGR;GRID2;NPY5R;GLP2R;NPY1R;OPRM1;SSTR1;PDYN;ADRA2C;SSTR2;SSTR4;MC3R;ADRB3;MTNR1B;FSHR;AGTR1;CRH;IAPP;OPRD1;GRIA1;GRIA2;ADCYAP1R1;CALCB;GIPR;PTH;NPY4R;PTGER3;LPAR3;ADRB1;MCHR1;KNG1;MCHR2;CRHR2;GHRHR;GRIN2A;MC2R;GALR1;NPY;NPBWR2;DRD2;DRD3;NTSR2;DRD5;GRIA4;GABBR2;HTR1E;GCGR;SCTR;HTR1A;HTR1…
Human cytomegalovirus infection	89/225	2.4346e-59	CXCL8;CALML5;PIK3CD;CALML3;PIK3CB;ELK1;TNF;GNGT1;CASP9;TBK1;GNGT2;CASP8;CCND1;MYC;PRKACG;AKT1;IKBKG;CCR5;B2M;PRKACB;CCR3;JAK1;PRKCA;TNFRSF1A;PLCB3;PLCB4;PIK3CA;IL1B;PLCB1;RAF1;SOS1;TP53;PLCB2;ATF4;CCL3L3;PTGER3;GNAI3;PIK3R3;CXCR4;PIK3R2;ADCY2;PIK3R1;ADCY1;ADCY8;PTGS2;ADCY6;EGFR;GNAI1;RELA;GNAI2;GNG10;GNG3;GNG2;GNG4;GNG7;CXCR2;GNA12;E2F1;CCL2;GNG8;MAPK1;PTK2B;BAK1;BID;MAPK3;CCR1;STAT3;GNG12;GNG11;…		Morphine addiction	47/91	4.15095e-51	PDE1C;PDE1B;PDE1A;PDE3B;GNAI3;ADCY2;ARRB2;ADCY1;ADCY8;ADCY6;GNAI1;GNAI2;GNGT1;GNG10;GNG3;PDE11A;GNGT2;GNG2;GRK5;GNG4;GRK4;PRKACG;GNG7;GRK6;GNG8;PDE8B;PRKACB;GABBR2;SLC32A1;KCNJ9;PDE4D;PDE4C;PRKCA;OPRM1;GNG12;GNG11;GNG13;GNAO1;PDE10A;GNB2;GNB1;GNAS;GNB4;PDE3A;GNB3;GNB5;PDE7B
Kaposi sarcoma-associated herpesvirus infection	82/193	1.09019e-57	CSF2;CXCL8;CALML5;PIK3CD;CALML3;CXCL1;PIK3CB;PIK3CG;ICAM1;GNGT1;CASP9;PREX1;TBK1;GNGT2;CASP8;CCND1;MYC;AKT1;CCR8;EP300;IKBKG;CCR5;JAK2;CCR4;CCR3;JAK1;GABARAPL1;SYK;FOS;TYK2;TNFRSF1A;PIK3CA;TRAF3;RAF1;TP53;BECN1;PIK3R3;PIK3R2;PIK3R1;PTGS2;HIF1A;RELA;PIK3R5;GNG10;GNG3;MAPK8;GNG2;UBB;GNG4;GNG7;UBC;E2F1;GNG8;MAPK1;BAK1;BID;MAPK3;CCR1;LYN;JUN;STAT1;STAT2;STAT3;GNG12;GNG11;NFKB1;MTOR;GNG13;VEGFA;IL6;CD…		Circadian entrainment	47/97	2.25599e-49	GRIA1;CAMK2B;GRIA2;ADCYAP1R1;CALML5;GNAI3;CALML3;ADCY2;ADCY1;ADCY8;ADCY6;GNAI1;CACNA1G;GNAI2;GNGT1;GNG10;GRIN2A;GNG3;GNGT2;GNG2;GNG4;PRKACG;GNG7;GNG8;PRKACB;GRIA4;KCNJ9;PRKCA;GNG12;GNG11;GNG13;GRIN1;GNAO1;PLCB3;PLCB4;MTNR1B;GNB2;GNB1;GNAS;GNB4;GNB3;CALM3;GNB5;CALM1;PLCB1;CALM2;PLCB2
Neuroactive ligand-receptor interaction	103/341	2.16273e-55	CHRM2;CHRM3;VIPR2;CHRM1;SCT;CHRM4;NPY2R;PMCH;RXFP4;HTR4;RXFP1;RXFP3;HTR6;ADORA3;C3AR1;ADORA1;LHCGR;NPY1R;PDYN;MTNR1B;AGTR1;APLNR;IAPP;AGTR2;GRIA1;GRIA2;ADCYAP1R1;CALCB;GIPR;LPAR1;FPR3;LPAR3;ADRB1;MCHR1;KNG1;MCHR2;CRHR2;GHRHR;C5;GRIN2A;MC2R;GALR3;HRH3;GALR1;NPBWR1;NPBWR2;PENK;HRH4;PPY;DRD2;DRD3;NTSR2;DRD5;GRIA4;HTR1E;HTR1A;HTR1B;PYY;NMU;NMUR2;NMUR1;GRIK5;GRIK2;PTH1R;TRH;MC4R;GNRHR;BDKRB2;BDKRB1;GR…		cAMP signaling pathway	62/216	3.49066e-48	CHRM2;VIPR2;CHRM1;CALML5;HHIP;PDE3B;PIK3CD;CALML3;PIK3CB;HTR4;HTR6;PRKACG;CNGA1;CNGA2;PRKACB;LHCGR;PDE4D;PDE4C;NPY1R;SSTR1;SSTR2;PIK3CA;FSHR;RAPGEF4;CNGB1;GRIA1;CAMK2B;GRIA2;ADCYAP1R1;GIPR;PTGER3;GNAI3;PIK3R3;PIK3R2;ADCY2;ADRB1;PIK3R1;ADCY1;ADCY8;ADCY6;GNAI1;GNAI2;GRIN2A;MC2R;NPY;CACNA1S;DRD2;DRD5;GRIA4;GABBR2;HTR1E;HTR1A;HTR1B;GRIN1;POMC;PDE10A;SST;PDE3A;GNAS;CALM3;CALM1;CALM2
cAMP signaling pathway	81/216	7.09701e-52	CHRM2;VIPR2;CHRM1;CALML5;HHIP;PDE3B;PIK3CD;CALML3;PIK3CB;HTR4;HTR6;PRKACG;ADORA1;CNGA1;AKT1;EP300;CNGA2;PRKACB;LHCGR;FSHB;PDE4D;PDE4C;NPY1R;FOS;SSTR1;SSTR2;VAV1;PIK3CA;FSHR;PPARA;RAF1;RAPGEF4;CNGB1;GRIA1;CAMK2B;GRIA2;ADCYAP1R1;GIPR;PTGER3;GNAI3;PIK3R3;PIK3R2;ADCY2;ADRB1;PIK3R1;ADCY1;ADCY8;PLD1;ADCY6;GNAI1;RELA;GNAI2;PLD2;HCAR2;GRIN2A;MC2R;MAPK8;NPY;MAPK1;CACNA1S;DRD2;DRD5;GRIA4;MAPK3;GABBR2;JUN;H…		Cholinergic synapse	48/113	6.52978e-47	CHRM2;CAMK2B;CHRM3;CHRM1;CHRM4;GNAI3;PIK3R3;PIK3CD;PIK3R2;ADCY2;PIK3R1;PIK3CB;ADCY1;ADCY8;PIK3CG;ADCY6;GNAI1;PIK3R5;GNAI2;GNGT1;GNG10;GNG3;GNGT2;GNG2;GNG4;PRKACG;GNG7;GNG8;CACNA1S;PRKACB;SLC18A3;PRKCA;GNG12;GNG11;GNG13;GNAO1;PLCB3;PLCB4;PIK3CA;GNB2;KCNQ2;GNB1;KCNQ3;GNB4;GNB3;GNB5;PLCB1;PLCB2
Cholinergic synapse	57/113	1.36405e-45	CHRM2;CHRM3;ACHE;CHRM1;CHRM4;PIK3CD;PIK3CB;PIK3CG;GNGT1;GNGT2;PRKACG;AKT1;JAK2;PRKACB;SLC18A3;PRKCA;FOS;PLCB3;PLCB4;PIK3CA;KCNQ2;KCNQ3;PLCB1;PLCB2;ATF4;CAMK2B;GNAI3;PIK3R3;PIK3R2;ADCY2;PIK3R1;ADCY1;ADCY8;ADCY6;GNAI1;PIK3R5;GNAI2;GNG10;GNG3;GNG2;GNG4;GNG7;GNG8;MAPK1;FYN;CACNA1S;MAPK3;GNG12;GNG11;GNG13;GNAO1;GNB2;GNB1;BCL2;GNB4;GNB3;GNB5		Melanogenesis	45/101	3.43133e-45	CAMK2B;WNT2B;CALML5;GNAI3;WNT8A;WNT8B;CALML3;ADCY2;FZD10;ADCY1;ADCY8;ADCY6;GNAI1;GNAI2;WNT6;WNT11;PRKACG;WNT1;PRKACB;WNT2;WNT3;WNT10B;WNT10A;WNT5B;FZD4;WNT3A;WNT7B;WNT5A;WNT9B;WNT7A;PRKCA;WNT9A;TYR;WNT16;GNAO1;POMC;PLCB3;PLCB4;GNAS;CTNNB1;CALM3;CALM1;PLCB1;CALM2;PLCB2
Relaxin signaling pathway	58/129	9.93786e-43	RXFP4;PIK3CD;ARRB2;PIK3CB;RXFP1;RXFP3;GNGT1;GNGT2;PRKACG;AKT1;PRKACB;PRKCA;FOS;MMP9;PLCB3;PLCB4;PIK3CA;RAF1;PLCB1;SOS1;PLCB2;ATF4;GNAI3;PIK3R3;PIK3R2;ADCY2;PIK3R1;ADCY1;ADCY8;PRKCZ;ADCY6;EGFR;GNAI1;RELA;GNAI2;GNG10;GNA15;GNG3;MAPK8;GNG2;GNG4;GNG7;GNG8;MAPK1;MAPK3;JUN;GNG12;GNG11;NFKB1;GNG13;VEGFA;GNAO1;GNB2;GNB1;GNAS;GNB4;GNB3;GNB5		Pathways in cancer	86/531	4.80203e-45	WNT2B;CALML5;HHIP;PIK3CD;CALML3;FZD10;PIK3CB;FGF1;ETS1;FGF3;GNGT1;GNGT2;PRKACG;SUFU;BDKRB2;BDKRB1;IKBKG;PRKACB;HSP90AA1;WNT5B;DCC;WNT5A;WNT9B;PRKCA;WNT9A;WNT16;PLCB3;PLCB4;PIK3CA;AGTR1;PLCB1;PLCB2;CAMK2B;PTGER3;WNT8A;GNAI3;WNT8B;PIK3R3;CXCR4;ADCY2;KLK3;LPAR3;PIK3R2;ADCY1;PIK3R1;ADCY8;ADCY6;KNG1;GNAI1;LRP6;GNAI2;WNT6;GNG10;GNG3;GNG2;WNT11;GNG4;GNG7;CTNNA1;GNG8;WNT1;RXRG;WNT2;WNT3;RUNX1T1;WNT10B;WN…
Circadian entrainment	50/97	9.98588e-41	CALML5;CALML3;GNGT1;GNGT2;PRKACG;PRKACB;PRKCA;FOS;PLCB3;PLCB4;MTNR1B;PLCB1;PLCB2;GRIA1;CAMK2B;GRIA2;ADCYAP1R1;GNAI3;ADCY2;ADCY1;ADCY8;ADCY6;GNAI1;CACNA1G;GNAI2;GNG10;GRIN2A;GNG3;GNG2;GNG4;GNG7;GNG8;MAPK1;GRIA4;MAPK3;KCNJ9;GNG12;GNG11;GNG13;GRIN1;GNAO1;GNB2;GNB1;GNAS;GNB4;GNB3;CALM3;GNB5;CALM1;CALM2		Dopaminergic synapse	47/132	1.28867e-41	GRIA1;CAMK2B;GRIA2;DDC;CALML5;GNAI3;CALML3;ARRB2;GNAI1;GNAI2;GNGT1;PPP2CA;GNG10;GRIN2A;GNG3;GNGT2;GNG2;PPP2R1A;GNG4;PRKACG;GNG7;GNG8;DRD2;PRKACB;DRD3;DRD5;GRIA4;KCNJ9;PRKCA;GNG12;GNG11;GNG13;GNAO1;PLCB3;GNAL;PLCB4;GNB2;GNB1;GNAS;GNB4;GNB3;CALM3;GNB5;CALM1;PLCB1;CALM2;PLCB2
Lipid and atherosclerosis	70/215	3.56496e-40	CD40;CXCL8;CALML5;PIK3CD;CALML3;CXCL1;PIK3CB;TNF;ICAM1;CASP9;TBK1;CASP8;AKT1;IL12B;IKBKG;JAK2;HSP90AA1;APAF1;IL18;APOA1;PRKCA;FOS;MMP9;VAV1;TNFRSF1A;PLCB3;PLCB4;PIK3CA;TRAF3;IL1B;TRAF6;PPARG;PLCB1;TP53;PLCB2;TLR4;ATF4;CAMK2B;CCL3L3;PIK3R3;PIK3R2;PIK3R1;RELA;RXRB;CDC42;MAPK8;RXRA;CCL2;MAPK1;APOB;BID;RXRG;MAPK3;LYN;HSPA8;JUN;HSPA4;BAD;STAT3;NFKB1;MIB1;IL6;BCL2;CYCS;BAX;CALM3;CALM1;CALM2;HSPA1A;BCL2…		Glutamatergic synapse	44/114	7.87315e-41	GRIA1;GRIA2;GRIK5;GNAI3;ADCY2;GRIK2;ADCY1;ADCY8;ADCY6;GNAI1;GNAI2;GNGT1;GNG10;GRIN2A;GNG3;GNGT2;GNG2;GNG4;PRKACG;GNG7;GNG8;DLGAP1;SLC17A7;PRKACB;GRIA4;PRKCA;GNG12;GNG11;GNG13;GRIN1;GNAO1;PLCB3;PLCB4;DLG4;GNB2;GNB1;GNAS;GNB4;GNB3;GNB5;PLCB1;PLCB2;SHANK3;SHANK2
Morphine addiction	48/91	8.98025e-40	PDE1C;PDE1B;PDE1A;PDE3B;GNAI3;ADCY2;ARRB2;ADCY1;ADCY8;ADCY6;GNAI1;GNAI2;GNGT1;GNG10;GNG3;PDE11A;GNGT2;GNG2;GRK5;GNG4;GRK4;PRKACG;GNG7;GRK6;ADORA1;GNG8;PDE8B;PRKACB;GABBR2;SLC32A1;KCNJ9;PDE4D;PDE4C;PRKCA;OPRM1;GNG12;GNG11;GNG13;GNAO1;PDE10A;GNB2;GNB1;GNAS;GNB4;PDE3A;GNB3;GNB5;PDE7B		Relaxin signaling pathway	43/129	1.01554e-36	GNAI3;PIK3R3;PIK3CD;PIK3R2;ADCY2;PIK3R1;ARRB2;PIK3CB;ADCY1;ADCY8;RXFP1;PRKCZ;ADCY6;GNAI1;RXFP3;GNAI2;GNGT1;GNG10;GNG3;GNGT2;GNG2;GNG4;PRKACG;GNG7;GNG8;PRKACB;PRKCA;GNG12;GNG11;GNG13;VEGFA;GNAO1;PLCB3;PLCB4;PIK3CA;GNB2;GNB1;GNAS;GNB4;GNB3;GNB5;PLCB1;PLCB2
Melanogenesis	50/101	1.36702e-39	WNT2B;CALML5;CALML3;FZD10;PRKACG;EP300;PRKACB;WNT5B;WNT5A;WNT9B;PRKCA;WNT9A;WNT16;PLCB3;PLCB4;KIT;RAF1;PLCB1;PLCB2;CAMK2B;GNAI3;WNT8A;WNT8B;ADCY2;ADCY1;ADCY8;ADCY6;GNAI1;GNAI2;WNT6;WNT11;MAPK1;WNT1;WNT2;WNT3;MAPK3;WNT10B;WNT10A;FZD4;WNT3A;WNT7B;WNT7A;TYR;GNAO1;POMC;GNAS;CTNNB1;CALM3;CALM1;CALM2		Cushing syndrome	46/155	1.29007e-36	CAMK2B;WNT2B;GNAI3;WNT8A;KCNA4;WNT8B;ADCY2;FZD10;ADCY1;ADCY8;ADCY6;GNAI1;CACNA1G;CRHR2;GNAI2;WNT6;MC2R;PDE11A;WNT11;PRKACG;CACNA1S;PDE8B;WNT1;PRKACB;WNT2;WNT3;WNT10B;WNT10A;WNT5B;FZD4;WNT3A;WNT7B;WNT5A;WNT9B;WNT7A;WNT9A;WNT16;POMC;PLCB3;PLCB4;AGTR1;GNAS;CRH;CTNNB1;PLCB1;PLCB2
Apelin signaling pathway	55/137	2.40972e-37	CALML5;PDE3B;CALML3;PIK3CG;GNGT1;GNGT2;CCND1;PRKACG;AKT1;PRKACB;GABARAPL1;PRKCE;PLCB3;PLCB4;AGTR1;APLNR;PLIN1;RAF1;PLCB1;PLCB2;NOTCH3;BECN1;GNAI3;ADCY2;ADCY1;ADCY8;ADCY6;GNAI1;PIK3R5;GNAI2;GNG10;GNG3;GNG2;GNG4;GNG7;GNG8;MAPK1;PPARGC1A;MEF2D;MAPK3;EGR1;SMAD4;SMAD3;GNG12;GNG11;MTOR;GNG13;GNB2;GNB1;GNB4;GNB3;CALM3;GNB5;CALM1;CALM2		Human cytomegalovirus infection	53/225	2.24343e-36	CALML5;PIK3CD;CALML3;PIK3CB;GNGT1;GNGT2;PRKACG;IKBKG;CCR5;PRKACB;CCR3;PRKCA;PLCB3;PLCB4;PIK3CA;PLCB1;PLCB2;PTGER3;GNAI3;PIK3R3;CXCR4;PIK3R2;ADCY2;PIK3R1;ADCY1;ADCY8;ADCY6;GNAI1;GNAI2;GNG10;GNG3;GNG2;GNG4;GNG7;CXCR2;GNG8;CCR1;GNG12;GNG11;GNG13;VEGFA;GNAO1;GNB2;GNB1;GNAS;GNB4;MDM2;CTNNB1;GNB3;CALM3;GNB5;CALM1;CALM2
PI3K-Akt signaling pathway	85/354	3.11484e-37	CHRM2;YWHAE;CDKN1B;CHRM1;IRS1;YWHAB;PTEN;PIK3CD;BRCA1;PIK3CB;FGF1;FGF3;PIK3CG;GNGT1;CASP9;GNGT2;CCND1;YWHAQ;PPP2R1A;MYC;AKT1;IKBKG;JAK2;JAK3;JAK1;YWHAH;HSP90AA1;SYK;PRKCA;NGF;PIK3CA;KIT;RAF1;SOS1;TP53;TLR4;MET;ATF4;LPAR1;PIK3R3;LPAR3;PIK3R2;PIK3R1;EFNA5;EGFR;RELA;PIK3R5;PPP2CA;GNG10;GNG3;RELN;RXRA;BCL2L11;GNG2;GNG4;GNG7;GNG8;MAPK1;EIF4B;MCL1;MAPK3;NTRK2;BAD;EGF;GNG12;GNG11;IL2;NFKB1;MTOR;GNG13;VE…		Serotonergic synapse	39/113	4.57367e-34	APP;DDC;GNAI3;HTR4;GNAI1;GNAI2;GNGT1;HTR6;GNG10;GNG3;GNGT2;GNG2;GNG4;PRKACG;GNG7;GNG8;CACNA1S;PRKACB;HTR1E;KCND2;KCNJ9;HTR1A;HTR1B;PRKCA;GNG12;HTR5A;GNG11;GNG13;GNAO1;PLCB3;PLCB4;GNB2;GNB1;GNAS;GNB4;GNB3;GNB5;PLCB1;PLCB2
Dopaminergic synapse	54/132	3.3632e-37	CALML5;CALML3;ARRB2;SLC6A3;GNGT1;GNGT2;PPP2R1A;PRKACG;AKT1;PRKACB;SLC18A1;PRKCA;FOS;PLCB3;PLCB4;PLCB1;PLCB2;ATF4;GRIA1;CAMK2B;GRIA2;DDC;GNAI3;GNAI1;GNAI2;PPP2CA;GNG10;GRIN2A;GNG3;MAPK8;GNG2;GNG4;GNG7;GNG8;DRD2;DRD3;DRD5;GRIA4;KCNJ9;GNG12;GNG11;GNG13;PPP1CA;GNAO1;GNAL;GNB2;GNB1;GNAS;GNB4;GNB3;CALM3;GNB5;CALM1;CALM2		Phototransduction	22/28	1.17718e-30	RCVRN;CALML5;PDE6G;GUCA1A;CALML3;GUCY2F;GNGT1;GRK1;GNAT2;GRK7;GNB1;CNGA1;RHO;SAG;PDE6B;CALM3;GNAT1;PDE6A;CALM1;RGS9;CALM2;CNGB1
Gastric cancer	56/149	3.638e-36	CDKN1B;WNT2B;PIK3CD;FZD10;PIK3CB;FGF1;FGF3;CCND1;MYC;AKT1;WNT5B;WNT5A;WNT9B;WNT9A;WNT16;PIK3CA;RAF1;SOS1;TP53;MET;WNT8A;PIK3R3;WNT8B;PIK3R2;PIK3R1;EGFR;LRP6;RXRB;WNT6;RXRA;WNT11;CTNNA1;E2F1;MAPK1;BAK1;WNT1;WNT2;RXRG;WNT3;MAPK3;WNT10B;SMAD4;WNT10A;SMAD3;CDX2;FZD4;GADD45A;WNT3A;EGF;WNT7B;WNT7A;MTOR;APC;BCL2;BAX;CTNNB1		Apelin signaling pathway	39/137	2.08531e-30	CALML5;PDE3B;GNAI3;CALML3;ADCY2;ADCY1;ADCY8;PIK3CG;ADCY6;GNAI1;PIK3R5;GNAI2;GNGT1;GNG10;GNG3;GNGT2;GNG2;GNG4;PRKACG;GNG7;GNG8;PRKACB;PPARGC1A;GNG12;GNG11;GNG13;PLCB3;PLCB4;GNB2;GNB1;AGTR1;GNB4;GNB3;CALM3;GNB5;CALM1;PLCB1;CALM2;PLCB2
Breast cancer	55/147	2.04078e-35	WNT2B;PTEN;PIK3CD;FZD10;BRCA1;PIK3CB;FGF1;FGF3;CCND1;MYC;AKT1;WNT5B;WNT5A;WNT9B;FOS;WNT9A;WNT16;PIK3CA;KIT;RAF1;SOS1;TP53;NOTCH3;WNT8A;PIK3R3;WNT8B;PIK3R2;PIK3R1;EGFR;LRP6;WNT6;WNT11;E2F1;MAPK1;BAK1;WNT1;WNT2;WNT3;MAPK3;WNT10B;JUN;WNT10A;FZD4;GADD45A;WNT3A;EGF;WNT7B;WNT7A;ESR1;MTOR;APC;CDK4;BAX;CTNNB1;FGFR1		Retrograde endocannabinoid signaling	39/148	5.40068e-29	GRIA1;GRIA2;GNAI3;ADCY2;ADCY1;ADCY8;ADCY6;GNAI1;GNAI2;GNGT1;RIMS1;GNG10;GNG3;GNGT2;GNG2;GNG4;PRKACG;GNG7;GNG8;SLC17A7;CACNA1S;PRKACB;GRIA4;SLC32A1;KCNJ9;PRKCA;GNG12;GNG11;GNG13;GNAO1;PLCB3;PLCB4;GNB2;GNB1;GNB4;GNB3;GNB5;PLCB1;PLCB2
Pathways of neurodegeneration	96/475	2.63491e-35	CHRM3;APP;CHRM1;WNT2B;CALML5;LRRK2;CALML3;FZD10;PARK7;TNF;SLC6A3;UBE2L3;CASP9;TBK1;TUBA1A;CASP8;NEFH;RAB8A;GABARAPL1;APAF1;WNT5B;WNT5A;WNT9B;PRKCA;WNT9A;PDYN;WNT16;TUBA4A;TNFRSF1A;PLCB3;PLCB4;TUBB2A;IL1B;VDAC2;VDAC1;UQCRC2;MAPT;PLCB1;RAF1;PLCB2;SQSTM1;ATF4;GRIA1;CAMK2B;GRIA2;BECN1;NDUFB6;PSMD14;WNT8A;PSEN2;WNT8B;PSEN1;PTGS2;RELA;PSMA8;LRP6;WNT6;GRIN2A;MAPK8;WNT11;UBB;UBC;MAPK1;BAK1;CACNA1S;BID;WN…		GABAergic synapse	32/89	8.39596e-29	GNAI3;ADCY2;ADCY1;ADCY8;ADCY6;GNAI1;GNAI2;GNGT1;GNG10;GNG3;GNGT2;GNG2;GNG4;PRKACG;GNG7;GNG8;CACNA1S;PRKACB;GABBR2;SLC32A1;GAD1;GAD2;PRKCA;GNG12;GNG11;GNG13;GNAO1;GNB2;GNB1;GNB4;GNB3;GNB5
Human immunodeficiency virus 1 infection	64/212	1.38802e-34	CALML5;PIK3CD;CALML3;PIK3CB;TNF;GNGT1;CASP9;TBK1;GNGT2;CASP8;AKT1;IKBKG;CCR5;B2M;AP1B1;PRKCA;FOS;TNFRSF1A;PIK3CA;TRAF6;RAF1;TLR4;GNAI3;PIK3R3;CXCR4;PIK3R2;PIK3R1;GNAI1;RELA;GNAI2;GNG10;GNG3;MAPK8;GNG2;GNG4;GNG7;GNG8;MAPK1;PTK2B;BAK1;BID;PAK3;PAK4;MAPK3;JUN;BAD;GNG12;GNG11;NFKB1;MTOR;GNG13;GNAO1;GNB2;GNB1;BCL2;GNB4;CYCS;GNB3;BAX;CALM3;GNB5;CALM1;CALM2;BCL2L1		Calcium signaling pathway	44/240	1.70254e-25	CHRM2;CAMK2B;CHRM3;CHRM1;CALML5;PDE1C;PDE1B;PDE1A;PTGER3;CXCR4;CALML3;ADCY2;ADRB1;ADCY1;HTR4;ADCY8;FGF1;FGF3;CACNA1G;HTR6;GRIN2A;PLCZ1;PRKACG;BDKRB2;BDKRB1;CACNA1S;PRKACB;DRD5;LHCGR;PRKCA;HTR5A;GRIN1;VEGFA;PLCB3;PLCB4;GNAL;ADRB3;AGTR1;GNAS;CALM3;CALM1;PLCB1;CALM2;PLCB2
Cushing syndrome	55/155	5.29713e-34	CDKN1B;WNT2B;FZD10;CCND1;PRKACG;PDE8B;PRKACB;WNT5B;WNT5A;WNT9B;WNT9A;WNT16;PLCB3;PLCB4;AGTR1;CRH;PLCB1;PLCB2;ATF4;CAMK2B;GNAI3;WNT8A;KCNA4;WNT8B;ADCY2;ADCY1;ADCY8;ADCY6;EGFR;GNAI1;CACNA1G;CRHR2;GNAI2;WNT6;MC2R;PDE11A;WNT11;E2F1;MAPK1;CACNA1S;WNT1;WNT2;WNT3;MAPK3;WNT10B;WNT10A;FZD4;WNT3A;WNT7B;WNT7A;POMC;APC;CDK4;GNAS;CTNNB1		Kaposi sarcoma-associated herpesvirus infection	39/193	2.41775e-24	CALML5;PIK3R3;PIK3CD;CALML3;PIK3R2;PIK3R1;PIK3CB;PIK3CG;PIK3R5;GNGT1;PREX1;GNG10;GNG3;GNGT2;GNG2;GNG4;GNG7;UBC;CCR8;GNG8;IKBKG;CCR5;CCR4;CCR3;CCR1;GNG12;GNG11;GNG13;VEGFA;PIK3CA;GNB2;GNB1;GNB4;CTNNB1;GNB3;CALM3;GNB5;CALM1;CALM2
Glutamatergic synapse	48/114	6.76983e-34	GRIA1;GRIA2;GRIK5;GNAI3;ADCY2;GRIK2;ADCY1;PLD1;ADCY8;ADCY6;GNAI1;PLD2;GNAI2;GNGT1;GNG10;GRIN2A;GNG3;GNGT2;GNG2;GNG4;PRKACG;GNG7;GNG8;MAPK1;DLGAP1;SLC17A7;PRKACB;GRIA4;MAPK3;PRKCA;GNG12;GNG11;GNG13;GRIN1;GNAO1;PLCB3;PLCB4;DLG4;GNB2;GNB1;GNAS;GNB4;GNB3;GNB5;PLCB1;PLCB2;SHANK3;SHANK2		Renin secretion	26/69	3.02252e-24	ADCYAP1R1;CALML5;PDE1C;PDE1B;PDE1A;PDE3B;GNAI3;CALML3;ADRB1;ADCY6;GNAI1;GNAI2;PRKACG;CACNA1S;PRKACB;PLCB3;PLCB4;ADRB3;AGTR1;GNAS;PDE3A;CALM3;PLCB1;CALM1;PLCB2;CALM2
Hepatitis C	55/157	1.15287e-33	YWHAE;YWHAB;PIK3CD;PIK3CB;IFIT1;TNF;CASP9;TBK1;CASP8;CCND1;YWHAQ;PPP2R1A;MYC;AKT1;IKBKG;JAK1;YWHAH;RSAD2;APAF1;DDX58;TYK2;TNFRSF1A;OAS1;PIK3CA;TRAF3;TRAF6;RAF1;PPARA;SOS1;TP53;PIK3R3;PIK3R2;PIK3R1;EGFR;RELA;PPP2CA;RXRA;E2F1;MAPK1;BAK1;BID;MAPK3;BAD;EGF;STAT1;STAT2;MX1;STAT3;CFLAR;NFKB1;CXCL10;CDK4;CYCS;BAX;CTNNB1		Alcoholism	37/186	6.73221e-23	DDC;CALML5;GNAI3;CALML3;HDAC8;CAMKK1;GNAI1;GNAI2;GNGT1;GNG10;GRIN2A;GNG3;GNGT2;GNG2;GNG4;PRKACG;GNG7;NPY;GNG8;DRD2;PRKACB;PDYN;GNG12;GNG11;GNG13;GRIN1;GNAO1;GNB2;GNB1;GNAS;GNB4;CRH;GNB3;CALM3;GNB5;CALM1;CALM2
Proteoglycans in cancer	62/205	1.3881e-33	WNT2B;IHH;PIK3CD;FZD10;PIK3CB;ELK1;TNF;CCND1;MYC;PRKACG;AKT1;IL12B;PRKACB;WNT5B;WNT5A;WNT9B;ANK2;PRKCA;WNT9A;WNT16;ANK1;MMP9;VAV1;CTTN;PIK3CA;RAF1;SOS1;TP53;TLR4;MET;CAMK2B;WNT8A;PIK3R3;WNT8B;PIK3R2;PIK3R1;HIF1A;EGFR;CDC42;WNT6;WNT11;MAPK1;WNT1;WNT2;WNT3;EIF4B;MAPK3;WNT10B;WNT10A;FZD4;WNT3A;WNT7B;CAV1;STAT3;WNT7A;ESR1;MTOR;PPP1CA;VEGFA;MDM2;CTNNB1;FGFR1		Proteoglycans in cancer	38/205	2.45395e-22	CAMK2B;WNT2B;WNT8A;IHH;PIK3R3;WNT8B;PIK3CD;PIK3R2;FZD10;PIK3R1;PIK3CB;WNT6;WNT11;PRKACG;WNT1;PRKACB;WNT2;WNT3;EIF4B;WNT10B;WNT10A;WNT5B;FZD4;WNT3A;WNT7B;CAV1;WNT5A;WNT9B;WNT7A;ANK2;PRKCA;WNT9A;WNT16;VEGFA;CTTN;PIK3CA;MDM2;CTNNB1
Alzheimer disease	82/369	2.51375e-33	APP;CHRM3;CHRM1;WNT2B;CALML5;IRS1;PIK3CD;CALML3;FZD10;PIK3CB;TNF;CASP9;TUBA1A;CASP8;AKT1;WNT5B;APAF1;WNT5A;WNT9B;WNT9A;WNT16;TUBA4A;TNFRSF1A;PLCB3;PLCB4;TUBB2A;PIK3CA;IL1B;VDAC2;VDAC1;UQCRC2;MAPT;PLCB1;RAF1;PLCB2;ATF4;BECN1;PSMD14;NDUFB6;WNT8A;PSEN2;PIK3R3;WNT8B;LPL;PIK3R2;PIK3R1;PSEN1;PTGS2;RELA;RTN4;PSMA8;LRP6;WNT6;GRIN2A;MAPK8;WNT11;MAPK1;CACNA1S;BID;WNT1;WNT2;WNT3;MAPK3;SNCA;WNT10B;WNT10A;FZD…		Gastric cancer	33/149	4.23613e-22	WNT2B;WNT8A;PIK3R3;PIK3CD;WNT8B;PIK3R2;FZD10;PIK3R1;PIK3CB;FGF1;FGF3;LRP6;WNT6;WNT11;CTNNA1;WNT1;WNT2;RXRG;WNT3;WNT10B;WNT10A;WNT5B;CDX2;FZD4;WNT3A;WNT7B;WNT5A;WNT9B;WNT7A;WNT9A;WNT16;PIK3CA;CTNNB1
Ras signaling pathway	65/232	6.0462e-33	CALML5;PIK3CD;CALML3;PIK3CB;FGF1;ELK1;ETS1;ETS2;FGF3;GNGT1;TBK1;GNGT2;PRKACG;AKT1;IKBKG;PRKACB;PRKCA;NGF;PIK3CA;KIT;RAF1;SOS1;MET;PIK3R3;PIK3R2;PIK3R1;EFNA5;PLD1;STK4;EGFR;RELA;PLD2;CDC42;GNG10;GRIN2A;GNG3;MAPK8;GNG2;GNG4;GNG7;GNG8;MAPK1;PAK3;PAK4;MAPK3;NTRK2;BAD;EGF;GNG12;GNG11;NFKB1;GNG13;GRIN1;VEGFA;EFNA2;GNB2;GNB1;GNB4;GNB3;CALM3;GNB5;CALM1;CALM2;BCL2L1;FGFR1		Rap1 signaling pathway	38/210	6.0004e-22	CALML5;CTNND1;GNAI3;PIK3R3;PIK3CD;CALML3;LPAR3;PIK3R2;ADCY2;PIK3R1;ADCY1;PIK3CB;ADCY8;FGF1;EFNA5;PRKCZ;ADCY6;GNAI1;FGF3;GNAI2;GRIN2A;DRD2;PRKCA;GRIN1;VEGFA;GNAO1;PLCB3;PLCB4;EFNA2;PIK3CA;GNAS;CTNNB1;CALM3;CALM1;PLCB1;CALM2;PLCB2;RAPGEF4
Chagas disease	45/102	6.08711e-33	CXCL8;CCL3L3;GNAI3;PIK3R3;PIK3CD;PIK3R2;PIK3R1;PIK3CB;ADCY1;TNF;KNG1;GNAI1;RELA;GNAI2;PPP2CA;GNA15;MAPK8;CASP8;PPP2R1A;BDKRB2;AKT1;IL12B;CCL2;MAPK1;IKBKG;MAPK3;IL10;JUN;FOS;CFLAR;IL2;NFKB1;TNFRSF1A;GNAO1;IL6;PLCB3;GNAL;PLCB4;PIK3CA;IL1B;TRAF6;GNAS;PLCB1;PLCB2;TLR4		Regulation of lipolysis in adipocytes	22/55	2.17796e-21	PDE3B;PTGER3;NPY1R;GNAI3;PIK3CD;PIK3R3;ADCY2;ADRB1;PIK3R2;PIK3CB;ADCY1;PIK3R1;ADCY8;ADCY6;GNAI1;GNAI2;ADRB3;PIK3CA;PRKACG;NPY;GNAS;PRKACB
Hepatitis B	55/162	7.59668e-33	CXCL8;YWHAB;PIK3CD;PIK3CB;ELK1;TNF;CASP9;IFIH1;TBK1;CASP8;YWHAQ;MYC;AKT1;EP300;IKBKG;JAK2;JAK3;JAK1;APAF1;DDX58;PRKCA;FOS;TYK2;MMP9;PIK3CA;TRAF3;TRAF6;RAF1;SOS1;TP53;TLR4;ATF4;PCNA;PIK3R3;PIK3R2;PIK3R1;RELA;MAPK8;E2F1;MAPK1;PTK2B;BID;MAPK3;JUN;SMAD4;SMAD3;BAD;STAT1;STAT2;STAT3;NFKB1;IL6;BCL2;CYCS;BAX		Ras signaling pathway	39/232	2.7091e-21	CALML5;PIK3R3;PIK3CD;CALML3;PIK3R2;PIK3R1;PIK3CB;FGF1;EFNA5;ETS1;FGF3;GNGT1;GNG10;GRIN2A;GNG3;GNGT2;GNG2;GNG4;PRKACG;GNG7;GNG8;IKBKG;PRKACB;PRKCA;GNG12;GNG11;GNG13;GRIN1;VEGFA;EFNA2;PIK3CA;GNB2;GNB1;GNB4;GNB3;CALM3;GNB5;CALM1;CALM2
Human papillomavirus infection	75/331	3.91346e-31	CDKN1B;WNT2B;PTEN;PIK3CD;FZD10;PIK3CB;TNF;TBK1;CASP8;CCND1;PPP2R1A;PRKACG;AKT1;EP300;IKBKG;PRKACB;JAK1;WNT5B;WNT5A;WNT9B;TYK2;WNT9A;WNT16;TNFRSF1A;PIK3CA;TRAF3;RAF1;SOS1;TP53;NOTCH3;HDAC2;WNT8A;PIK3R3;WNT8B;PIK3R2;PIK3R1;PSEN1;PTGS2;PRKCZ;EGFR;RELA;PPP2CA;CDC42;WNT6;RELN;WNT11;E2F1;MAPK1;BAK1;WNT1;WNT2;WNT3;MAPK3;BCAP31;WNT10B;WNT10A;FZD4;STAT1;WNT3A;BAD;EGF;STAT2;WNT7B;MX1;WNT7A;NFKB1;MTOR;VEGFA…		Basal cell carcinoma	23/63	3.20217e-21	WNT10B;WNT10A;WNT2B;WNT5B;FZD4;WNT3A;HHIP;WNT7B;WNT5A;WNT9B;WNT8A;WNT8B;WNT7A;FZD10;WNT9A;WNT16;WNT6;WNT11;SUFU;CTNNB1;WNT1;WNT2;WNT3
Serotonergic synapse	45/113	1.41652e-30	APP;DDC;GNAI3;HTR4;PTGS2;GNAI1;GNAI2;GNGT1;HTR6;GNG10;GNG3;GNGT2;GNG2;GNG4;PRKACG;GNG7;GNG8;MAPK1;CACNA1S;PRKACB;SLC18A1;MAPK3;HTR1E;KCND2;DUSP1;KCNJ9;HTR1A;HTR1B;PRKCA;GNG12;HTR5A;GNG11;GNG13;GNAO1;PLCB3;PLCB4;GNB2;GNB1;GNAS;GNB4;GNB3;GNB5;RAF1;PLCB1;PLCB2		Estrogen signaling pathway	31/137	3.96544e-21	CALML5;GNAI3;PIK3R3;PIK3CD;CALML3;PIK3R2;ADCY2;PIK3R1;PIK3CB;ADCY1;ADCY8;ADCY6;GNAI1;GNAI2;PRKACG;PRKACB;GABBR2;HSP90AA1;KCNJ9;OPRM1;GNAO1;POMC;PLCB3;PLCB4;PIK3CA;GNAS;CALM3;CALM1;PLCB1;CALM2;PLCB2
Measles	49/139	2.9257e-30	CDKN1B;PIK3CD;PIK3CB;BBC3;CASP9;IFIH1;TBK1;CASP8;CCND1;AKT1;IL12B;IKBKG;JAK3;JAK1;APAF1;DDX58;FOS;TYK2;OAS1;PIK3CA;TRAF3;IL1B;TRAF6;TP53;TLR4;PIK3R3;PIK3R2;PIK3R1;RELA;MAPK8;BAK1;BID;HSPA8;JUN;BAD;STAT1;STAT2;MX1;STAT3;IL2;NFKB1;IL6;CDK4;IL2RB;BCL2;CYCS;BAX;BCL2L1;HSPA1A		Inflammatory mediator regulation of TRP channels	27/98	5.44642e-21	CAMK2B;CALML5;PIK3R3;PIK3CD;CALML3;PIK3R2;ADCY2;PIK3R1;PIK3CB;ADCY1;ADCY8;KNG1;ADCY6;PRKACG;BDKRB2;BDKRB1;PRKACB;PRKCA;PLCB3;PLCB4;PIK3CA;GNAS;CALM3;CALM1;PLCB1;CALM2;PLCB2
Human T-cell leukemia virus 1 infection	60/219	6.74314e-30	CD40;SPI1;CSF2;PTEN;BUB1B;PIK3CD;PIK3CB;ELK1;ETS1;TNF;ETS2;ICAM1;CCND1;MYC;PRKACG;AKT1;EP300;IKBKG;B2M;PRKACB;JAK3;JAK1;MSX2;FOS;TNFRSF1A;KAT2B;PIK3CA;LCK;VDAC2;VDAC1;TP53;ATF4;SRF;PIK3R3;PIK3R2;ADCY2;PIK3R1;ADCY1;ADCY8;ADCY6;RELA;RELB;MAPK8;E2F1;MAPK1;MAPK3;EGR1;JUN;SMAD4;SMAD3;IL2;NFKB1;FOSL1;DLG1;IL6;CDK4;IL2RB;BAX;RAN;BCL2L1		Signaling pathways regulating pluripotency of stem cells	31/143	1.54129e-20	WNT2B;WNT8A;PIK3R3;PIK3CD;WNT8B;PIK3R2;FZD10;PIK3R1;PIK3CB;WNT6;WNT11;WNT1;WNT2;WNT3;WNT10B;WNT10A;WNT5B;FZD4;WNT3A;WNT7B;WNT5A;WNT9B;WNT7A;PAX6;WNT9A;WNT16;REST;PIK3CA;CTNNB1;HOXB1;NEUROG1
Hepatocellular carcinoma	52/168	6.94428e-29	WNT2B;PTEN;PIK3CD;FZD10;PIK3CB;ELK1;CCND1;MYC;AKT1;WNT5B;WNT5A;WNT9B;PRKCA;WNT9A;WNT16;PIK3CA;RAF1;SOS1;TP53;MET;WNT8A;PIK3R3;WNT8B;PIK3R2;PIK3R1;EGFR;LRP6;WNT6;WNT11;E2F1;MAPK1;BAK1;WNT1;WNT2;WNT3;MAPK3;WNT10B;SMAD4;WNT10A;SMAD3;FZD4;GADD45A;WNT3A;BAD;WNT7B;WNT7A;MTOR;APC;CDK4;BAX;CTNNB1;BCL2L1		cGMP-PKG signaling pathway	33/167	1.88093e-20	OPRD1;CALML5;SRF;PDE3B;GNAI3;CALML3;ADRB1;GATA4;ADCY2;ADCY1;ADCY8;KNG1;PIK3CG;ADCY6;GNAI1;PIK3R5;GNAI2;ADORA3;BDKRB2;CNGA1;CACNA1S;ADRA2C;PLCB3;PLCB4;ADRB3;AGTR1;PDE3A;CALM3;CALM1;PLCB1;CALM2;PLCB2;CNGB1
AGE-RAGE signaling pathway in diabetic complications	41/100	1.43766e-28	CDKN1B;CXCL8;PIK3R3;PIK3CD;PIK3R2;PIK3R1;PIK3CB;TNF;PRKCZ;RELA;ICAM1;CDC42;MAPK8;CCND1;AKT1;CCL2;MAPK1;JAK2;MAPK3;EGR1;JUN;SMAD4;SMAD3;STAT1;PRKCE;PRKCD;STAT3;PRKCA;NFKB1;VEGFA;IL6;PLCB3;PLCB4;PIK3CA;CDK4;IL1B;AGTR1;BCL2;BAX;PLCB1;PLCB2		Gastric acid secretion	24/76	2.32216e-20	CAMK2B;CHRM3;CALML5;GNAI3;CALML3;PRKCA;ADCY2;ADCY1;SSTR2;ADCY8;ADCY6;GNAI1;GNAI2;PLCB3;PLCB4;SST;PRKACG;GNAS;CALM3;PLCB1;CALM1;PRKACB;PLCB2;CALM2
Estrogen signaling pathway	47/137	1.82498e-28	CALML5;GNAI3;PIK3R3;PIK3CD;CALML3;PIK3R2;ADCY2;PIK3R1;PIK3CB;ADCY1;ADCY8;ADCY6;EGFR;GNAI1;GNAI2;PRKACG;GPER1;AKT1;MAPK1;PRKACB;MAPK3;HSPA8;GABBR2;JUN;HSP90AA1;KCNJ9;PRKCD;FOS;OPRM1;ESR1;MMP9;GNAO1;POMC;PLCB3;PLCB4;PIK3CA;BCL2;GNAS;CALM3;RAF1;CALM1;PLCB1;SOS1;CALM2;PLCB2;ATF4;HSPA1A		Breast cancer	30/147	4.02193e-19	WNT2B;WNT8A;PIK3R3;PIK3CD;WNT8B;PIK3R2;FZD10;PIK3R1;PIK3CB;FGF1;FGF3;LRP6;WNT6;WNT11;WNT1;WNT2;WNT3;WNT10B;WNT10A;WNT5B;FZD4;WNT3A;WNT7B;WNT5A;WNT9B;WNT7A;WNT9A;WNT16;PIK3CA;CTNNB1
Pancreatic cancer	36/76	5.78501e-28	PIK3CD;PIK3R3;PIK3R2;PIK3CB;PIK3R1;PLD1;EGFR;RELA;PLD2;CASP9;CDC42;MAPK8;CCND1;E2F1;AKT1;MAPK1;IKBKG;BAK1;JAK1;MAPK3;SMAD4;SMAD3;BAD;EGF;GADD45A;STAT1;STAT3;MTOR;NFKB1;VEGFA;PIK3CA;CDK4;BAX;RAF1;TP53;BCL2L1		Human immunodeficiency virus 1 infection	35/212	5.78923e-19	CALML5;GNAI3;PIK3R3;CXCR4;PIK3CD;CALML3;PIK3R2;PIK3R1;PIK3CB;GNAI1;GNAI2;GNGT1;GNG10;GNG3;GNGT2;GNG2;GNG4;GNG7;GNG8;IKBKG;CCR5;PRKCA;GNG12;GNG11;GNG13;GNAO1;PIK3CA;GNB2;GNB1;GNB4;GNB3;CALM3;GNB5;CALM1;CALM2
Signaling pathways regulating pluripotency of stem cells	46/143	1.68101e-26	WNT2B;WNT8A;PIK3R3;PIK3CD;WNT8B;PIK3R2;FZD10;PIK3R1;PIK3CB;WNT6;WNT11;MYC;AKT1;MAPK1;WNT1;JAK2;WNT2;JAK3;WNT3;JAK1;MAPK3;WNT10B;SMAD4;WNT10A;SMAD3;WNT5B;SETDB1;FZD4;WNT3A;WNT7B;WNT5A;STAT3;WNT9B;WNT7A;PAX6;WNT9A;WNT16;SMAD5;REST;PIK3CA;APC;CTNNB1;HOXB1;RAF1;NEUROG1;FGFR1		Purine metabolism	28/129	1.09769e-18	PDE1C;PDE1B;PDE1A;PDE3B;AK2;ADCY2;ADCY1;ADCY8;GUCY2F;ADCY6;PDE11A;PDE6C;PDE6B;PDE6A;PDE8B;PDE6H;PDE6G;PDE4D;PDE4C;NME2;ENTPD8;NME3;NME1;PDE10A;NME7;PDE3A;PDE7B;ITPA
Epstein-Barr virus infection	54/202	1.93081e-26	CD40;CDKN1B;PIK3CD;PIK3CB;TNF;ICAM1;CASP9;TBK1;CASP8;CCND1;MYC;AKT1;IKBKG;SKP2;B2M;JAK3;JAK1;SYK;APAF1;DDX58;ENTPD8;TYK2;OAS1;PIK3CA;TRAF3;TRAF6;TP53;HDAC2;PSMD14;PIK3R3;PIK3R2;PIK3R1;RELA;RELB;MAPK8;BCL2L11;E2F1;BAK1;BID;LYN;JUN;GADD45A;STAT1;STAT2;STAT3;NFKB1;CXCL10;IL6;CDK4;NEDD4;BCL2;MDM2;CYCS;BAX		Growth hormone synthesis, secretion and action	27/119	1.35515e-18	GNAI3;PIK3R3;PIK3CD;PIK3R2;ADCY2;PIK3R1;PIK3CB;ADCY1;ADCY8;ADCY6;GNAI1;GNAI2;GHRHR;PRKACG;CACNA1S;PRKACB;PRKCA;SSTR1;SSTR2;PLCB3;PLCB4;PIK3CA;SST;GHRH;GNAS;PLCB1;PLCB2
Sphingolipid signaling pathway	42/119	3.91115e-26	OPRD1;PTEN;GNAI3;PIK3R3;PIK3CD;PIK3R2;PIK3R1;PIK3CB;PLD1;TNF;PRKCZ;KNG1;GNAI1;RELA;PLD2;GNAI2;PPP2CA;MAPK8;PPP2R1A;ADORA3;GNA12;ADORA1;BDKRB2;AKT1;MAPK1;FYN;BID;S1PR5;MAPK3;PRKCE;PRKCA;NFKB1;TNFRSF1A;PLCB3;PLCB4;PIK3CA;BCL2;BAX;RAF1;PLCB1;TP53;PLCB2		Wnt signaling pathway	31/166	1.55416e-18	CAMK2B;WNT2B;WNT8A;WNT8B;FZD10;LRP6;WNT6;WNT11;WIF1;PRKACG;WNT1;PRKACB;WNT2;WNT3;WNT10B;WNT10A;WNT5B;FZD4;WNT3A;WNT7B;WNT5A;WNT9B;WNT7A;PRKCA;WNT9A;WNT16;PLCB3;PLCB4;CTNNB1;PLCB1;PLCB2
Influenza A	49/172	1.83782e-25	CXCL8;PIK3CD;PIK3CB;TNF;ICAM1;CASP9;IFIH1;TBK1;CASP8;AKT1;EP300;IL12B;IKBKG;JAK2;JAK1;RSAD2;APAF1;DDX58;IL18;PRKCA;TYK2;TNFRSF1A;OAS1;PIK3CA;TRAF3;IL1B;VDAC1;RAF1;TLR4;PIK3R3;TMPRSS2;PIK3R2;PIK3R1;RELA;CCL2;MAPK1;BAK1;BID;MAPK3;STAT1;STAT2;MX1;NFKB1;CXCL10;IL6;CDK4;CYCS;BAX;CPSF4L		mTOR signaling pathway	30/154	1.61332e-18	WNT2B;WNT8A;PIK3R3;PIK3CD;WNT8B;PIK3R2;FZD10;PIK3R1;PIK3CB;LRP6;WNT6;WNT11;RPS6KA2;WNT1;WNT2;WNT3;EIF4B;WNT10B;WNT10A;WNT5B;FZD4;WNT3A;WNT7B;WNT5A;WNT9B;WNT7A;PRKCA;WNT9A;WNT16;PIK3CA
GnRH signaling pathway	37/93	2.41826e-25	CAMK2B;CALML5;CALML3;ADCY2;ADCY1;ADCY8;PLD1;ELK1;ADCY6;EGFR;PLD2;CDC42;MAPK8;MAPK7;PRKACG;GNRHR;MAPK1;PTK2B;CACNA1S;PRKACB;MAPK3;EGR1;JUN;FSHB;PRKCD;PRKCA;PLCB3;PLCB4;GNAS;CALM3;PLCB1;RAF1;SOS1;CALM1;PLCB2;CALM2;ATF4		Adrenergic signaling in cardiomyocytes	29/150	7.55016e-18	CAMK2B;CALML5;GNAI3;CALML3;ADRB1;ADCY2;ADCY1;ADCY8;PIK3CG;ADCY6;GNAI1;PIK3R5;GNAI2;PPP2CA;PPP2R1A;PRKACG;CACNA1S;PRKACB;PRKCA;PLCB3;PLCB4;AGTR1;GNAS;CALM3;CALM1;PLCB1;CALM2;PLCB2;RAPGEF4
cGMP-PKG signaling pathway	48/167	3.72201e-25	OPRD1;CALML5;IRS1;SRF;PDE3B;GNAI3;CALML3;ADRB1;GATA4;ADCY2;ADCY1;ADCY8;KNG1;PIK3CG;ADCY6;GNAI1;PIK3R5;GNAI2;ADORA3;GNA12;ADORA1;BDKRB2;CNGA1;AKT1;MAPK1;CACNA1S;MEF2D;MAPK3;BAD;PRKCE;ADRA2C;ADRA2A;PPP1CA;PLCB3;PLCB4;ADRB3;AGTR1;PDE3A;VDAC2;VDAC1;CALM3;RAF1;CALM1;PLCB1;CALM2;PLCB2;ATF4;CNGB1		Hippo signaling pathway	30/163	8.60947e-18	WNT2B;WNT8A;WNT8B;FZD10;FGF1;PRKCZ;PPP2CA;WNT6;WNT11;PPP2R1A;CTNNA1;WNT1;WNT2;TEAD1;WNT3;YWHAH;WNT10B;WNT10A;WNT5B;FZD4;WNT3A;WNT7B;WNT5A;WNT9B;WNT7A;WNT9A;WNT16;DLG1;DLG4;CTNNB1
Parathyroid hormone synthesis, secretion and action	39/106	3.86701e-25	PTH;GNAI3;ADCY2;ARRB2;PTH1R;ADCY1;PLD1;ADCY8;ADCY6;EGFR;GNAI1;PTHLH;PLD2;GNAI2;LRP6;RXRB;RXRA;BGLAP;PRKACG;GNA12;MAPK1;PRKACB;MEF2D;RXRG;MAPK3;EGR1;PDE4D;PDE4C;PRKCA;FOS;PLCB3;PLCB4;BCL2;GNAS;RAF1;PLCB1;PLCB2;ATF4;FGFR1		Insulin secretion	23/86	9.4574e-18	CAMK2B;CHRM3;SNAP25;ADCYAP1R1;RAB3A;ABCC8;PRKCA;ADCY2;ADCY1;ADCY8;ADCY6;RIMS2;PLCB3;PCLO;PLCB4;PRKACG;GNAS;CACNA1S;PLCB1;PRKACB;PLCB2;VAMP2;RAPGEF4
Growth hormone synthesis, secretion and action	41/119	4.51565e-25	IRS1;GNAI3;PIK3R3;PIK3CD;PIK3R2;ADCY2;PIK3R1;PIK3CB;ADCY1;ADCY8;ADCY6;GNAI1;GNAI2;GHRHR;MAPK8;PRKACG;AKT1;EP300;MAPK1;CACNA1S;JAK2;PRKACB;MAPK3;STAT1;STAT3;PRKCA;FOS;SSTR1;SSTR2;MTOR;PLCB3;PLCB4;PIK3CA;SST;GHRH;GNAS;RAF1;PLCB1;SOS1;PLCB2;ATF4		Alzheimer disease	43/369	3.93381e-17	APP;CHRM3;CHRM1;WNT2B;CALML5;WNT8A;PIK3R3;WNT8B;PIK3CD;CALML3;PIK3R2;FZD10;PIK3R1;PIK3CB;LRP6;WNT6;GRIN2A;WNT11;CACNA1S;WNT1;WNT2;WNT3;WNT10B;WNT10A;WNT5B;FZD4;WNT3A;WNT7B;WNT5A;WNT9B;WNT7A;WNT9A;WNT16;GRIN1;PLCB3;PLCB4;PIK3CA;CTNNB1;CALM3;CALM1;PLCB1;CALM2;PLCB2
Phototransduction	22/28	1.09615e-24	RCVRN;CALML5;PDE6G;GUCA1A;CALML3;GUCY2F;GNGT1;GRK1;GNAT2;GRK7;GNB1;CNGA1;RHO;SAG;PDE6B;CALM3;GNAT1;PDE6A;CALM1;RGS9;CALM2;CNGB1		Parathyroid hormone synthesis, secretion and action	24/106	1.19634e-16	PTH;PDE4D;PDE4C;GNAI3;PRKCA;ADCY2;ARRB2;PTH1R;ADCY1;ADCY8;ADCY6;GNAI1;PTHLH;GNAI2;LRP6;PLCB3;PLCB4;BGLAP;PRKACG;GNAS;PLCB1;PRKACB;PLCB2;RXRG
Apoptosis	44/142	1.20066e-24	HRK;BECN1;PIK3R3;PIK3CD;PIK3R2;PIK3R1;PIK3CB;TNF;RELA;BBC3;SPTA1;CASP9;MAPK8;BCL2L11;CASP8;TUBA1A;AKT1;PMAIP1;CASP2;MAPK1;IKBKG;BAK1;BID;SPTAN1;MCL1;MAPK3;JUN;APAF1;GADD45A;BAD;FOS;CFLAR;NGF;TUBA4A;NFKB1;TNFRSF1A;PIK3CA;BCL2;CYCS;BAX;RAF1;TP53;ATF4;BCL2L1		Long-term potentiation	20/67	1.21959e-16	CAMK2B;GRIA1;GRIA2;CALML5;CALML3;PRKCA;ADCY1;ADCY8;GRIN1;PLCB3;GRIN2A;PLCB4;PRKACG;RPS6KA2;CALM3;PLCB1;CALM1;PRKACB;PLCB2;CALM2
Prostate cancer	37/97	1.43782e-24	CDKN1B;PTEN;PIK3R3;PIK3CD;TMPRSS2;KLK3;PIK3R2;PIK3R1;PIK3CB;EGFR;RELA;CASP9;CCND1;E2F1;AKT1;EP300;MAPK1;IKBKG;MAPK3;HSP90AA1;BAD;EGF;MMP9;NFKB1;MTOR;AR;ZEB1;PIK3CA;BCL2;MDM2;CTNNB1;ERG;RAF1;SOS1;TP53;ATF4;FGFR1		Pathways of neurodegeneration	48/475	1.72424e-16	GRIA1;CAMK2B;CHRM3;GRIA2;APP;CHRM1;WNT2B;CALML5;WNT8A;WNT8B;CALML3;FZD10;LRP6;WNT6;GRIN2A;WNT11;UBC;CACNA1S;WNT1;NEFH;WNT2;RAB8A;WNT3;GRIA4;SPTBN2;WNT10B;WNT10A;WNT5B;FZD4;WNT3A;WNT7B;WNT5A;WNT9B;WNT7A;PRKCA;WNT9A;PDYN;WNT16;GRIN1;PLCB3;PLCB4;DLG4;CTNNB1;CALM3;PLCB1;CALM1;PLCB2;CALM2
Colorectal cancer	35/86	1.92278e-24	PIK3CD;PIK3R3;PIK3R2;PIK3CB;PIK3R1;EGFR;BBC3;CASP9;MAPK8;BCL2L11;CCND1;MYC;AKT1;MAPK1;PMAIP1;BAK1;MAPK3;JUN;SMAD4;SMAD3;DCC;BAD;EGF;GADD45A;FOS;MTOR;PIK3CA;APC;BCL2;BAX;CTNNB1;CYCS;RAF1;SOS1;TP53		Hepatocellular carcinoma	29/168	1.85357e-16	WNT2B;WNT8A;PIK3R3;PIK3CD;WNT8B;PIK3R2;FZD10;PIK3R1;PIK3CB;LRP6;WNT6;WNT11;WNT1;WNT2;WNT3;WNT10B;WNT10A;WNT5B;FZD4;WNT3A;WNT7B;WNT5A;WNT9B;WNT7A;PRKCA;WNT9A;WNT16;PIK3CA;CTNNB1
Chemical carcinogenesis	56/239	2.89585e-24	PIK3CD;ARRB2;PIK3CB;FGF3;HPGDS;CCND1;MYC;PRKACG;RPS6KA2;AKT1;JAK2;PRKACB;HSP90AA1;PRKCA;FOS;CDC25A;AR;ADRB3;PIK3CA;PPARA;RAF1;SOS1;ATF4;GNAI3;PIK3R3;PIK3R2;ADCY2;ADRB1;PIK3R1;ADCY1;ADCY8;PTGS2;ADCY6;EGFR;GNAI1;RELA;GNAI2;RXRB;RXRA;E2F1;MAPK1;CACNA1S;WNT1;RXRG;MAPK3;JUN;BAD;EGF;STAT3;CDC6;ESR1;NFKB1;MTOR;VEGFA;BCL2;GNAS		Aldosterone synthesis and secretion	23/98	2.2276e-16	CAMK2B;CALML5;CALML3;PRKCA;ADCY2;ADCY1;ADCY8;ADCY6;CACNA1G;POMC;MC2R;PLCB3;PLCB4;PRKACG;AGTR1;GNAS;CALM3;CACNA1S;CALM1;PLCB1;PRKACB;CALM2;PLCB2
Calcium signaling pathway	56/240	3.61362e-24	RET;CHRM2;CHRM3;CHRM1;CALML5;CALML3;HTR4;FGF1;FGF3;HTR6;PLCZ1;PRKACG;BDKRB2;CD38;BDKRB1;PRKACB;LHCGR;PRKCA;NGF;PLCB3;PLCB4;ADRB3;AGTR1;VDAC2;VDAC1;PLCB1;PLCB2;MET;CAMK2B;PDE1C;PDE1B;PDE1A;PTGER3;CXCR4;ADCY2;ADRB1;ADCY1;ADCY8;EGFR;CACNA1G;GRIN2A;GNA15;PTK2B;CACNA1S;DRD5;NTRK2;EGF;HTR5A;GRIN1;VEGFA;GNAL;GNAS;CALM3;CALM1;CALM2;FGFR1		PI3K-Akt signaling pathway	41/354	2.72649e-16	CHRM2;CHRM1;PIK3R3;PIK3CD;LPAR3;PIK3R2;PIK3R1;PIK3CB;FGF1;EFNA5;FGF3;PIK3CG;PIK3R5;GNGT1;PPP2CA;GNG10;GNG3;GNGT2;RELN;GNG2;PPP2R1A;GNG4;GNG7;GNG8;IKBKG;EIF4B;YWHAH;HSP90AA1;PRKCA;GNG12;GNG11;GNG13;VEGFA;EFNA2;PIK3CA;GNB2;GNB1;GNB4;MDM2;GNB3;GNB5
Retrograde endocannabinoid signaling	44/148	7.98178e-24	GRIA1;GRIA2;NDUFB6;GNAI3;ADCY2;ADCY1;ADCY8;PTGS2;ADCY6;GNAI1;GNAI2;GNGT1;RIMS1;GNG10;GNG3;MAPK8;GNGT2;GNG2;GNG4;PRKACG;GNG7;GNG8;MAPK1;SLC17A7;CACNA1S;PRKACB;GRIA4;MAPK3;SLC32A1;KCNJ9;PRKCA;GNG12;GNG11;GNG13;GNAO1;PLCB3;PLCB4;GNB2;GNB1;GNB4;GNB3;GNB5;PLCB1;PLCB2		Oxytocin signaling pathway	27/154	1.38e-15	CAMK2B;CALML5;GNAI3;CALML3;ADCY2;ADCY1;ADCY8;PIK3CG;ADCY6;GNAI1;PIK3R5;GNAI2;MAPK7;PRKACG;CACNA1S;PRKACB;KCNJ9;PRKCA;GNAO1;PLCB3;PLCB4;GNAS;CALM3;CALM1;PLCB1;CALM2;PLCB2
C-type lectin receptor signaling pathway	37/104	2.57121e-23	CALML5;PIK3R3;PIK3CD;CALML3;PIK3R2;PIK3R1;PIK3CB;PTGS2;TNF;RELA;RELB;MAPK8;CASP8;AKT1;IL12B;MAPK1;IKBKG;CCL17;MAPK3;IL10;JUN;SYK;STAT1;STAT2;PRKCD;IL2;NFKB1;CYLD;IL6;PIK3CA;IL23A;IL1B;MDM2;CALM3;RAF1;CALM1;CALM2		Human papillomavirus infection	38/331	4.6763e-15	WNT2B;WNT8A;PIK3R3;WNT8B;PIK3CD;PIK3R2;FZD10;PIK3R1;PIK3CB;PRKCZ;PPP2CA;WNT6;RELN;WNT11;PPP2R1A;PRKACG;IKBKG;WNT1;PRKACB;WNT2;WNT3;WNT10B;WNT10A;WNT5B;FZD4;WNT3A;WNT7B;WNT5A;WNT9B;WNT7A;WNT9A;WNT16;VEGFA;DLG1;PIK3CA;GNAS;MDM2;CTNNB1
Rap1 signaling pathway	51/210	5.8515e-23	CALML5;CTNND1;PIK3CD;CALML3;PIK3CB;FGF1;FGF3;AKT1;PRKCA;NGF;VAV1;PLCB3;PLCB4;PIK3CA;KIT;PLCB1;RAF1;PLCB2;MET;RAPGEF4;LPAR1;GNAI3;PIK3R3;LPAR3;PIK3R2;ADCY2;PIK3R1;ADCY1;ADCY8;EFNA5;PRKCZ;ADCY6;EGFR;GNAI1;GNAI2;CDC42;GRIN2A;MAPK1;DRD2;MAPK3;EGF;GRIN1;VEGFA;GNAO1;EFNA2;GNAS;CTNNB1;CALM3;CALM1;CALM2;FGFR1		Platelet activation	24/124	5.27821e-15	GNAI3;PIK3R3;PIK3CD;PIK3R2;ADCY2;PIK3R1;PIK3CB;ADCY1;ADCY8;PRKCZ;PIK3CG;ADCY6;GNAI1;PIK3R5;GNAI2;VAMP8;PLCB3;PLCB4;PIK3CA;PRKACG;GNAS;PLCB1;PRKACB;PLCB2
Non-small cell lung cancer	31/72	1.08278e-22	RET;PIK3CD;PIK3R3;PIK3R2;PIK3CB;PIK3R1;STK4;EGFR;CASP9;RXRB;RXRA;CCND1;E2F1;AKT1;MAPK1;BAK1;JAK3;RXRG;MAPK3;BAD;EGF;GADD45A;STAT3;PRKCA;PIK3CA;CDK4;BAX;RAF1;SOS1;MET;TP53		Chagas disease	22/102	6.74373e-15	GNAI3;PIK3R3;PIK3CD;PIK3R2;PIK3R1;PIK3CB;ADCY1;KNG1;GNAI1;GNAI2;GNAO1;PPP2CA;PLCB3;GNAL;PLCB4;PIK3CA;PPP2R1A;GNAS;BDKRB2;IKBKG;PLCB1;PLCB2
Alcoholism	47/186	4.89182e-22	DDC;HDAC2;CALML5;GNAI3;CALML3;HDAC8;SLC6A3;CAMKK1;GNAI1;GNAI2;GNGT1;GNG10;GRIN2A;GNG3;GNGT2;GNG2;GNG4;PRKACG;GNG7;NPY;GNG8;MAPK1;DRD2;PRKACB;SLC18A1;MAPK3;NTRK2;PDYN;GNG12;GNG11;GNG13;GRIN1;PPP1CA;GNAO1;GNB2;GNB1;GNAS;GNB4;CRH;GNB3;CALM3;GNB5;RAF1;CALM1;SOS1;CALM2;ATF4		Salivary secretion	21/93	1.04761e-14	CHRM3;CALML5;CALML3;PRKCA;ADCY2;ADRB1;ADCY1;ADCY8;ADCY6;PLCB3;PLCB4;ADRB3;PRKACG;GNAS;CALM3;PLCB1;CALM1;PRKACB;PLCB2;CALM2;VAMP2
Phospholipase D signaling pathway	42/148	6.24917e-22	CXCL8;LPAR1;PIK3R3;PIK3CD;LPAR3;PIK3R2;ADCY2;PIK3R1;PIK3CB;ADCY1;PLD1;ADCY8;PIK3CG;ADCY6;EGFR;PIK3R5;PLD2;CXCR1;CXCR2;GNA12;AKT1;MAPK1;PTK2B;FYN;MAPK3;SYK;EGF;PRKCA;DNM1;MTOR;PLCB3;PLCB4;PIK3CA;KIT;AGTR1;GNAS;RAF1;PLCB1;SOS1;PLCB2;DGKI;RAPGEF4		Cortisol synthesis and secretion	18/65	1.80814e-14	KCNA4;ADCY2;ADCY1;ADCY8;ADCY6;CACNA1G;POMC;PLCB3;MC2R;PLCB4;PRKACG;AGTR1;GNAS;CACNA1S;PDE8B;PLCB1;PRKACB;PLCB2
Viral protein interaction with cytokine and cytokine receptor	35/100	7.46383e-22	CX3CR1;CXCL9;CXCL8;CCL3L3;CXCR5;CXCR4;CXCL1;TNF;CCL8;CXCR1;CXCR3;CXCR2;CCR9;CCR8;CCL2;CCR7;CCR6;CCR5;CCR4;CCL17;CCR10;CCR3;CCR2;CCR1;IL10;CCL25;XCR1;CCL21;IL18;PPBP;IL2;TNFRSF1A;CXCL10;IL6;IL2RB		Phospholipase D signaling pathway	25/148	3.85459e-14	PIK3R3;PIK3CD;LPAR3;PIK3R2;ADCY2;PIK3R1;PIK3CB;ADCY1;ADCY8;PIK3CG;ADCY6;PIK3R5;CXCR1;CXCR2;PRKCA;DNM1;PLCB3;PLCB4;PIK3CA;AGTR1;GNAS;PLCB1;PLCB2;DGKI;RAPGEF4
Regulation of lipolysis in adipocytes	27/55	8.007e-22	IRS1;PDE3B;PTGER3;GNAI3;PIK3CD;PIK3R3;ADCY2;ADRB1;PIK3R2;PIK3CB;ADCY1;PIK3R1;ADCY8;PTGS2;ADCY6;GNAI1;GNAI2;PRKACG;NPY;ADORA1;AKT1;PRKACB;NPY1R;ADRB3;PIK3CA;GNAS;PLIN1		GnRH signaling pathway	20/93	1.22671e-13	CAMK2B;CALML5;CALML3;PRKCA;ADCY2;ADCY1;ADCY8;ADCY6;PLCB3;PLCB4;MAPK7;PRKACG;GNAS;CALM3;CACNA1S;PLCB1;CALM1;PRKACB;PLCB2;CALM2
Thyroid hormone signaling pathway	38/121	1.07895e-21	NOTCH3;HDAC2;PIK3R3;PIK3CD;GATA4;PIK3R2;PIK3R1;PIK3CB;HIF1A;CASP9;RXRB;RXRA;CCND1;PLCZ1;MYC;PRKACG;AKT1;EP300;MAPK1;PRKACB;RXRG;MAPK3;BAD;STAT1;PRKCA;ESR1;MTOR;KAT2B;PLCB3;NCOR1;PLCB4;PIK3CA;MDM2;CTNNB1;RAF1;PLCB1;TP53;PLCB2		Taste transduction	19/86	3.00889e-13	CHRM3;GABBR2;PDE1C;HTR1E;PDE1B;PDE1A;HTR1A;HTR1B;ADCY8;ADCY6;GNG13;PLCB3;PLCB4;GNAT3;PRKACG;GNB3;PLCB1;PRKACB;PLCB2
Coronavirus disease	52/232	1.13081e-21	CSF2;CXCL8;PIK3CD;PIK3CB;C8A;TNF;C4B;IFIH1;C4A;TBK1;C8G;C3AR1;IL12B;IKBKG;JAK1;FGA;SYK;DDX58;PRKCA;FOS;TYK2;TNFRSF1A;OAS1;PIK3CA;TRAF3;IL1B;TRAF6;AGTR1;MASP2;TLR4;C1S;PIK3R3;TMPRSS2;PIK3R2;PIK3R1;EGFR;RELA;C2;C5;MAPK8;CCL2;MAPK1;MAPK3;JUN;STAT1;STAT2;STAT3;MX1;IL2;NFKB1;CXCL10;IL6		Amphetamine addiction	17/69	7.99441e-13	CAMK2B;GRIA1;GRIA2;DDC;CALML5;CALML3;PRKCA;PDYN;GRIN1;GRIN2A;PRKACG;GNAS;CALM3;CALM1;PRKACB;CALM2;GRIA4
Wnt signaling pathway	44/166	1.31636e-21	CAMK2B;WNT2B;WNT8A;WNT8B;FZD10;PSEN1;LRP6;WNT6;MAPK8;WNT11;CCND1;WIF1;MYC;PRKACG;EP300;WNT1;PRKACB;WNT2;WNT3;WNT10B;JUN;SMAD4;WNT10A;TLE1;SMAD3;WNT5B;FZD4;WNT3A;WNT7B;WNT5A;SIAH1;WNT9B;WNT7A;PRKCA;WNT9A;WNT16;FOSL1;PLCB3;PLCB4;APC;CTNNB1;PLCB1;TP53;PLCB2		Long-term depression	16/60	9.97343e-13	GRIA1;GRIA2;GRID2;GNAI3;PRKCA;GNAI1;GNAI2;PPP2CA;GNAO1;PLCB3;PLCB4;PPP2R1A;CRH;GNAS;PLCB1;PLCB2
GABAergic synapse	33/89	1.3493e-21	GNAI3;ADCY2;ADCY1;ADCY8;ADCY6;GNAI1;GNAI2;GNGT1;GNG10;GNG3;GNGT2;GNG2;GNG4;PRKACG;GNG7;GNG8;CACNA1S;PRKACB;GABBR2;GABARAPL1;SLC32A1;GAD1;GAD2;PRKCA;GNG12;GNG11;GNG13;GNAO1;GNB2;GNB1;GNB4;GNB3;GNB5		Sphingolipid signaling pathway	21/119	1.79702e-12	OPRD1;GNAI3;PIK3R3;PIK3CD;PRKCA;PIK3R2;PIK3R1;PIK3CB;PRKCZ;KNG1;GNAI1;GNAI2;PPP2CA;PLCB3;PLCB4;PIK3CA;PPP2R1A;ADORA3;BDKRB2;PLCB1;PLCB2
Viral carcinogenesis	48/203	3.78376e-21	YWHAE;HDAC2;CDKN1B;YWHAB;SRF;PIK3R3;PIK3CD;PIK3R2;PIK3R1;PIK3CB;HDAC8;RELA;CDC42;CASP8;CCND1;YWHAQ;PRKACG;CCR8;EP300;PMAIP1;MAPK1;IKBKG;BAK1;SKP2;CCR5;PRKACB;CCR4;JAK3;CCR3;JAK1;YWHAH;MAPK3;LYN;JUN;GSN;SYK;BAD;STAT3;NFKB1;KAT2B;DLG1;PIK3CA;CDK4;TRAF3;MDM2;BAX;TP53;ATF4		GnRH secretion	16/64	2.97032e-12	GABBR2;KCNJ9;PIK3CD;PIK3R3;PRKCA;PIK3R2;ARRB2;PIK3CB;PIK3R1;CACNA1G;PLCB3;PLCB4;PIK3CA;CACNA1S;PLCB1;PLCB2
Basal cell carcinoma	28/63	4.35909e-21	WNT2B;HHIP;WNT8A;WNT8B;FZD10;WNT6;WNT11;SUFU;BAK1;WNT1;WNT2;WNT3;WNT10B;WNT10A;WNT5B;FZD4;GADD45A;WNT3A;WNT7B;WNT5A;WNT9B;WNT7A;WNT9A;WNT16;APC;BAX;CTNNB1;TP53		Gap junction	18/88	5.16323e-12	GNAI3;PRKCA;ADCY2;ADRB1;ADCY1;ADCY8;ADCY6;GNAI1;GNAI2;PLCB3;PLCB4;MAPK7;PRKACG;GNAS;PLCB1;DRD2;PRKACB;PLCB2
Hippo signaling pathway	43/163	4.66914e-21	YWHAE;WNT2B;YWHAB;WNT8A;WNT8B;FZD10;FGF1;PRKCZ;BBC3;PPP2CA;WNT6;WNT11;CCND1;YWHAQ;PPP2R1A;MYC;TP53BP2;CTNNA1;WNT1;WNT2;TEAD1;WNT3;TEAD3;YWHAH;WNT10B;SMAD4;WNT10A;SMAD3;WNT5B;FZD4;WNT3A;WNT7B;WNT5A;WNT9B;WNT7A;CSNK1D;WNT9A;WNT16;PPP1CA;DLG1;APC;DLG4;CTNNB1		Viral protein interaction with cytokine and cytokine receptor	19/100	5.27695e-12	CCR1;CX3CR1;CXCL9;XCR1;CCL21;CXCR5;CXCR4;CXCR1;CXCR3;CXCR2;CCR9;CCR8;CCR7;CCR6;CCR5;CCR4;CCR10;CCR3;CCR2
Neurotrophin signaling pathway	37/119	5.47229e-21	YWHAE;CAMK2B;CALML5;IRS1;PSEN2;PIK3R3;PIK3CD;CALML3;PIK3R2;PIK3R1;PSEN1;PIK3CB;RELA;CDC42;MAPK8;MAPK7;RPS6KA2;AKT1;MAPK1;MAPK3;NTRK2;JUN;BAD;PRKCD;NGF;NFKB1;PIK3CA;TRAF6;BCL2;BAX;CALM3;RAF1;CALM1;SOS1;TP53;CALM2;ATF4		Cocaine addiction	14/49	9.42112e-12	GRIA2;DDC;GNAI3;PDYN;GNAI1;GNAI2;GRIN1;GRIN2A;DLG4;PRKACG;GNAS;DRD2;PRKACB;RGS9
Glioma	30/75	7.06199e-21	CAMK2B;CALML5;PTEN;PIK3CD;PIK3R3;CALML3;PIK3R2;PIK3CB;PIK3R1;EGFR;CCND1;E2F1;AKT1;MAPK1;BAK1;MAPK3;EGF;GADD45A;PRKCA;MTOR;PIK3CA;CDK4;MDM2;BAX;CALM3;RAF1;SOS1;CALM1;TP53;CALM2		Phosphatidylinositol signaling system	18/97	2.91304e-11	CALML5;PIK3R3;PIK3CD;CALML3;PRKCA;PIK3R2;PIK3R1;PIK3CB;PLCB3;PLCB4;PLCZ1;PIK3CA;CALM3;CALM1;PLCB1;CALM2;PLCB2;DGKI
Pertussis	30/76	1.1159e-20	CXCL8;CALML5;C1S;GNAI3;CALML3;TNF;GNAI1;RELA;C2;GNAI2;C4B;C4A;C5;MAPK8;IL12B;MAPK1;MAPK3;IL10;JUN;FOS;NFKB1;IL6;IL23A;IL1B;TRAF6;SERPING1;CALM3;CALM1;TLR4;CALM2		Endocrine and other factor-regulated calcium reabsorption	14/53	3.0605e-11	PTH;PRKCA;PTH1R;KLK2;DNM1;ADCY6;PLCB3;PLCB4;PRKACG;BDKRB2;GNAS;PLCB1;PRKACB;PLCB2
mTOR signaling pathway	41/154	2.67356e-20	WNT2B;IRS1;PTEN;WNT8A;PIK3R3;PIK3CD;WNT8B;PIK3R2;FZD10;PIK3R1;PIK3CB;TNF;LRP6;WNT6;WNT11;RPS6KA2;AKT1;MAPK1;SKP2;WNT1;WNT2;WNT3;EIF4B;MAPK3;WNT10B;WNT10A;WNT5B;FZD4;WNT3A;WNT7B;WNT5A;WNT9B;WNT7A;PRKCA;WNT9A;WNT16;MTOR;TNFRSF1A;PIK3CA;RAF1;SOS1		Progesterone-mediated oocyte maturation	18/100	4.96321e-11	HSP90AA1;PDE3B;GNAI3;PIK3R3;PIK3CD;PIK3R2;ADCY2;PIK3R1;PIK3CB;ADCY1;ADCY8;ADCY6;GNAI1;GNAI2;PIK3CA;PRKACG;RPS6KA2;PRKACB
Inflammatory mediator regulation of TRP channels	33/98	4.44705e-20	CAMK2B;CALML5;PIK3R3;PIK3CD;CALML3;PIK3R2;ADCY2;PIK3R1;PIK3CB;ADCY1;ADCY8;KNG1;ADCY6;MAPK8;PRKACG;BDKRB2;BDKRB1;PRKACB;PRKCE;PRKCD;PRKCA;NGF;PPP1CA;PLCB3;PLCB4;PIK3CA;IL1B;GNAS;CALM3;CALM1;PLCB1;CALM2;PLCB2		Chemical carcinogenesis	27/239	6.73333e-11	GNAI3;PIK3R3;PIK3CD;PIK3R2;ADCY2;ADRB1;PIK3R1;ADCY1;ARRB2;PIK3CB;ADCY8;ADCY6;GNAI1;FGF3;GNAI2;PRKACG;RPS6KA2;CACNA1S;WNT1;PRKACB;RXRG;HSP90AA1;PRKCA;VEGFA;ADRB3;PIK3CA;GNAS
Small cell lung cancer	32/92	5.33291e-20	CDKN1B;PTEN;PIK3CD;PIK3R3;PIK3R2;PIK3CB;PIK3R1;PTGS2;RELA;CASP9;RXRB;RXRA;CCND1;MYC;E2F1;AKT1;IKBKG;BAK1;SKP2;RXRG;APAF1;GADD45A;NFKB1;PIK3CA;TRAF3;CDK4;TRAF6;BCL2;BAX;CYCS;TP53;BCL2L1		Amoebiasis	18/102	7.00312e-11	PIK3R3;PIK3CD;PRKCA;PIK3R2;PIK3R1;PIK3CB;ADCY1;C8A;PLCB3;GNAL;C8G;PLCB4;PIK3CA;PRKACG;GNAS;PLCB1;PRKACB;PLCB2
Endometrial cancer	26/58	8.58064e-20	PTEN;PIK3CD;PIK3R3;PIK3R2;PIK3CB;PIK3R1;ELK1;EGFR;CASP9;CCND1;MYC;CTNNA1;AKT1;MAPK1;BAK1;MAPK3;BAD;EGF;GADD45A;PIK3CA;APC;BAX;CTNNB1;RAF1;SOS1;TP53		Vascular smooth muscle contraction	20/133	1.25338e-10	CALCB;CALML5;CALML3;PRKCA;ADCY2;ADCY1;ADCY8;ADCY6;PLCB3;PLCB4;PRKACG;AGTR1;GNAS;CALM3;CACNA1S;CALM1;PLCB1;PRKACB;CALM2;PLCB2
Chronic myeloid leukemia	29/76	1.51054e-19	HDAC2;CDKN1B;PIK3CD;PIK3R3;PIK3R2;PIK3CB;PIK3R1;RELA;CCND1;MYC;E2F1;AKT1;MAPK1;IKBKG;BAK1;MAPK3;SMAD4;SMAD3;BAD;GADD45A;NFKB1;PIK3CA;CDK4;MDM2;BAX;RAF1;SOS1;TP53;BCL2L1		Thyroid hormone signaling pathway	19/121	1.69913e-10	PIK3R3;PIK3CD;PRKCA;GATA4;PIK3R2;PIK3R1;PIK3CB;PLCB3;NCOR1;PLCB4;PLCZ1;PIK3CA;PRKACG;MDM2;CTNNB1;PLCB1;PRKACB;PLCB2;RXRG
Toxoplasmosis	34/112	5.02214e-19	CD40;GNAI3;TNF;PIK3CG;GNAI1;RELA;PIK3R5;GNAI2;CASP9;MAPK8;CASP8;AKT1;IL12B;MAPK1;IKBKG;CCR5;JAK2;JAK1;MAPK3;IL10;HSPA8;BAD;STAT1;STAT3;TYK2;NFKB1;TNFRSF1A;GNAO1;TRAF6;BCL2;CYCS;TLR4;BCL2L1;HSPA1A		Pancreatic secretion	17/102	6.01283e-10	CHRM3;SCT;RAB3D;CTRB1;SCTR;PRKCA;ADCY2;CEL;ADCY1;ADCY8;ADCY6;PLCB3;PLCB4;GNAS;PLCB1;PLCB2;RAB8A
IL-17 signaling pathway	31/94	1.2168e-18	CEBPB;CSF2;CXCL8;CXCL1;PTGS2;TNF;RELA;MAPK8;CASP8;TBK1;MAPK7;CCL2;MAPK1;IKBKG;CCL17;MAPK3;HSP90AA1;JUN;IL13;FOS;MMP9;NFKB1;FOSL1;IL4;CXCL10;IL6;IL5;TRAF3;IL1B;TRAF6;TAB3		Axon guidance	22/182	1.10652e-09	EPHA5;CAMK2B;EPHA7;EPHA6;WNT5B;DCC;WNT5A;GNAI3;PIK3R3;PIK3CD;CXCR4;PRKCA;PIK3R2;PIK3R1;PIK3CB;EFNA5;PRKCZ;GNAI1;GNAI2;EFNA2;PIK3CA;EPHA3
Renin secretion	27/69	1.25545e-18	ADCYAP1R1;CALML5;PDE1C;PDE1B;PDE1A;PDE3B;GNAI3;CALML3;ADRB1;ADCY6;GNAI1;GNAI2;PRKACG;ADORA1;CACNA1S;PRKACB;PLCB3;PLCB4;ADRB3;AGTR1;GNAS;PDE3A;CALM3;PLCB1;CALM1;PLCB2;CALM2		Carbohydrate digestion and absorption	12/47	1.23321e-09	PLCB3;PLCB4;PIK3CA;GNAT3;SI;PIK3CD;PIK3R3;PIK3R2;PIK3CB;PIK3R1;PLCB1;PLCB2
Cellular senescence	39/156	2.49558e-18	CXCL8;CALML5;PTEN;PIK3R3;PIK3CD;CALML3;GATA4;PIK3R2;PIK3R1;PIK3CB;ETS1;RELA;CCND1;MYC;E2F1;AKT1;MAPK1;MYBL2;MAPK3;SMAD3;GADD45A;CDC25A;NFKB1;HIPK3;MTOR;PPP1CA;IL6;PIK3CA;CDK4;MDM2;VDAC2;VDAC1;CALM3;RAF1;CALM1;SQSTM1;TP53;CALM2;RAD9A		Glucagon signaling pathway	17/107	1.2963e-09	CAMK2B;CALML5;GCGR;PDE3B;CALML3;ADCY2;PLCB3;PLCB4;PRKACG;GNAS;CALM3;CALM1;PLCB1;PRKACB;PPARGC1A;CALM2;PLCB2
TNF signaling pathway	33/112	4.60013e-18	CEBPB;CSF2;PIK3R3;PIK3CD;PIK3R2;CXCL1;PIK3R1;PIK3CB;PTGS2;TNF;RELA;ICAM1;MAPK8;CASP8;AKT1;CCL2;MAPK1;IKBKG;MAPK3;JUN;FOS;CFLAR;MMP9;NFKB1;TNFRSF1A;CXCL10;IL6;PIK3CA;TRAF3;IL1B;TAB3;PGAM5;ATF4		Spinocerebellar ataxia	19/143	3.10834e-09	GRIA1;GRIA2;KCND3;PIK3R3;PIK3CD;PRKCA;PIK3R2;PIK3R1;PIK3CB;PDYN;GRIN1;GRIN2A;PLCB3;PLCB4;RELN;PIK3CA;PLCB1;PLCB2;SPTBN2
Long-term potentiation	26/67	7.01551e-18	CAMK2B;GRIA1;GRIA2;CALML5;CALML3;ADCY1;ADCY8;GRIN2A;PRKACG;RPS6KA2;EP300;MAPK1;PRKACB;MAPK3;PRKCA;GRIN1;PPP1CA;PLCB3;PLCB4;CALM3;PLCB1;RAF1;CALM1;PLCB2;CALM2;ATF4		Glioma	14/75	4.31484e-09	CAMK2B;CALML5;PIK3CD;PIK3R3;CALML3;PRKCA;PIK3R2;PIK3CB;PIK3R1;PIK3CA;MDM2;CALM3;CALM1;CALM2
Oxytocin signaling pathway	38/154	1.1002e-17	CAMK2B;CALML5;GNAI3;CALML3;ADCY2;ADCY1;ADCY8;PTGS2;ELK1;PIK3CG;ADCY6;EGFR;GNAI1;PIK3R5;GNAI2;MAPK7;CCND1;PRKACG;CD38;MAPK1;CACNA1S;PRKACB;MAPK3;JUN;KCNJ9;PRKCA;FOS;PPP1CA;GNAO1;PLCB3;PLCB4;GNAS;CALM3;RAF1;CALM1;PLCB1;CALM2;PLCB2		Thyroid hormone synthesis	14/75	4.31484e-09	PRKCA;ADCY2;TTF2;ADCY1;ADCY8;ADCY6;PLCB3;TPO;PLCB4;PRKACG;GNAS;PLCB1;PRKACB;PLCB2
Gap junction	29/88	1.6234e-17	GNAI3;LPAR1;ADCY2;ADRB1;ADCY1;ADCY8;ADCY6;EGFR;GNAI1;GNAI2;TUBA1A;MAPK7;PRKACG;MAPK1;DRD2;PRKACB;MAPK3;EGF;CSNK1D;PRKCA;TUBA4A;PLCB3;PLCB4;TUBB2A;GNAS;PLCB1;RAF1;SOS1;PLCB2		Insulin signaling pathway	18/137	9.68742e-09	CALML5;PDE3B;PIK3R3;PIK3CD;CALML3;PIK3R2;PIK3R1;PIK3CB;PRKCZ;PIK3CA;PRKAR2B;PRKACG;PRKAR2A;CALM3;CALM1;PRKACB;PPARGC1A;CALM2
Shigellosis	48/246	1.76201e-17	BECN1;CSF2;CXCL8;PIK3R3;PIK3CD;PIK3R2;PIK3R1;PIK3CB;TNF;EGFR;RELA;CDC42;MAPK8;TBK1;UBB;PLCZ1;UBC;AKT1;MAPK1;IKBKG;MAPK3;GABARAPL1;JUN;PRKCE;BNIP3;PRKCD;IL18;NFKB1;MTOR;TNFRSF1A;PLCB3;PLCB4;CTTN;PIK3CA;IL1B;TRAF6;BCL2;MDM2;CYCS;TAB3;BAX;VDAC1;PLCB1;TP53;PLCB2;TLR4;SQSTM1;BCL2L1		Fluid shear stress and atherosclerosis	18/139	1.22215e-08	HSP90AA1;CALML5;CAV1;PIK3R3;PIK3CD;CALML3;PIK3R2;PIK3R1;PIK3CB;PRKCZ;VEGFA;MAPK7;PIK3CA;CTNNB1;CALM3;IKBKG;CALM1;CALM2
T cell receptor signaling pathway	31/104	3.27306e-17	CSF2;PIK3R3;PIK3CD;PIK3R2;PIK3R1;PIK3CB;TNF;RELA;CDC42;MAPK8;AKT1;MAPK1;FYN;IKBKG;PAK3;MAPK3;PAK4;IL10;JUN;FOS;IL2;NFKB1;VAV1;IL4;DLG1;IL5;PIK3CA;CDK4;LCK;RAF1;SOS1		Oocyte meiosis	17/129	2.38463e-08	CAMK2B;CALML5;CALML3;ADCY2;ADCY1;ADCY8;ADCY6;PPP2CA;PLCZ1;PPP2R1A;PRKACG;RPS6KA2;CALM3;CALM1;PRKACB;CALM2;YWHAH
Melanoma	26/72	5.73213e-17	PTEN;PIK3CD;PIK3R3;PIK3R2;PIK3CB;PIK3R1;FGF1;FGF3;EGFR;CCND1;E2F1;AKT1;MAPK1;BAK1;MAPK3;BAD;EGF;GADD45A;PIK3CA;CDK4;MDM2;BAX;RAF1;MET;TP53;FGFR1		Leukocyte transendothelial migration	16/114	2.48477e-08	CTNND1;GNAI3;PIK3R3;PIK3CD;CXCR4;PRKCA;CD99L2;PIK3R2;PIK3R1;PIK3CB;GNAI1;GNAI2;PIK3CA;CTNNA1;CTNNB1;RAPGEF4
JAK-STAT signaling pathway	38/162	6.90516e-17	CSF2;PIK3R3;PIK3CD;PIK3R2;PIK3R1;PIK3CB;EGFR;CCND1;MYC;AKT1;EP300;IL12B;JAK2;IL12RB1;JAK3;MCL1;JAK1;IL10;TSLP;EGF;STAT1;STAT2;IL13;STAT3;TYK2;IL2;MTOR;IL4;IL6;IL5;PIK3CA;IL23A;IL9;IL2RB;BCL2;RAF1;SOS1;BCL2L1		AGE-RAGE signaling pathway in diabetic complications	14/100	1.92125e-07	PIK3R3;PIK3CD;PRKCA;PIK3R2;PIK3R1;PIK3CB;PRKCZ;VEGFA;PLCB3;PLCB4;PIK3CA;AGTR1;PLCB1;PLCB2
Amoebiasis	30/102	1.60484e-16	CSF2;CXCL8;PIK3R3;PIK3CD;PIK3R2;CXCL1;PIK3R1;PIK3CB;ADCY1;TNF;C8A;RELA;GNA15;C8G;PRKACG;IL12B;PRKACB;IL10;PRKCA;NFKB1;IL6;PLCB3;GNAL;PLCB4;PIK3CA;IL1B;GNAS;PLCB1;PLCB2;TLR4		Lipid and atherosclerosis	20/215	5.06835e-07	CAMK2B;HSP90AA1;CALML5;PIK3R3;PIK3CD;CALML3;PRKCA;PIK3R2;PIK3R1;PIK3CB;PLCB3;PLCB4;PIK3CA;CALM3;IKBKG;CALM1;PLCB1;CALM2;PLCB2;RXRG
Adrenergic signaling in cardiomyocytes	36/150	2.07743e-16	CAMK2B;CALML5;GNAI3;CALML3;ADRB1;ADCY2;ADCY1;ADCY8;PIK3CG;ADCY6;GNAI1;PIK3R5;GNAI2;PPP2CA;PPP2R1A;PRKACG;AKT1;MAPK1;CACNA1S;PRKACB;MAPK3;PRKCA;PPP1CA;PLCB3;PLCB4;AGTR1;BCL2;GNAS;CALM3;AGTR2;CALM1;PLCB1;CALM2;PLCB2;ATF4;RAPGEF4		Synaptic vesicle cycle	12/78	5.07555e-07	UNC13B;SNAP25;RIMS1;RAB3A;UNC13A;SLC32A1;SYT1;SLC17A7;CPLX2;DNM1;VAMP2;SLC18A3
Toll-like receptor signaling pathway	30/104	2.91095e-16	CD40;CXCL9;CXCL8;CCL3L3;PIK3R3;PIK3CD;PIK3R2;PIK3R1;PIK3CB;TNF;RELA;MAPK8;TBK1;CASP8;AKT1;IL12B;MAPK1;IKBKG;MAPK3;JUN;STAT1;FOS;NFKB1;CXCL10;IL6;PIK3CA;TRAF3;IL1B;TRAF6;TLR4		Longevity regulating pathway	13/102	1.57109e-06	PIK3R3;PIK3CD;PIK3R2;ADCY2;PIK3R1;PIK3CB;ADCY1;ADCY8;ADCY6;PIK3CA;PRKACG;PRKACB;PPARGC1A
MAPK signaling pathway	51/294	2.9871e-16	ARRB2;FGF1;ELK1;TNF;FGF3;MYC;PRKACG;RPS6KA2;AKT1;IKBKG;PRKACB;DUSP1;PRKCA;FOS;NGF;MAPK8IP1;TNFRSF1A;IL1B;TRAF6;KIT;MAPT;RAF1;SOS1;TP53;MET;ATF4;SRF;EFNA5;STK4;EGFR;RELA;RELB;CACNA1G;CDC42;MAPK8;MAPK7;GNA12;MAPK1;CACNA1S;MAPK3;HSPA8;NTRK2;JUN;GADD45A;EGF;GNG12;NFKB1;VEGFA;EFNA2;HSPA1A;FGFR1		Neurotrophin signaling pathway	14/119	1.66724e-06	CAMK2B;CALML5;PIK3R3;PIK3CD;CALML3;PIK3R2;PIK3R1;PIK3CB;MAPK7;PIK3CA;RPS6KA2;CALM3;CALM1;CALM2
Tuberculosis	39/180	4.81454e-16	CAMK2B;CEBPB;CALML5;CALML3;TNF;RELA;CASP9;MAPK8;CASP8;LAMP2;AKT1;EP300;IL12B;MAPK1;JAK2;BID;JAK1;MAPK3;IL10;CR1;APAF1;SYK;BAD;STAT1;IL18;NFKB1;TNFRSF1A;IL6;IL23A;IL1B;TRAF6;BCL2;CYCS;BAX;CALM3;RAF1;CALM1;CALM2;TLR4		Type II diabetes mellitus	9/46	1.71751e-06	PIK3CA;ABCC8;PIK3CD;PIK3R3;PIK3R2;PIK3CB;PIK3R1;PRKCZ;CACNA1G
Th17 cell differentiation	30/107	6.91005e-16	HIF1A;RELA;RXRB;MAPK8;RXRA;MAPK1;IKBKG;JAK2;IL12RB1;JAK3;RXRG;JAK1;MAPK3;JUN;SMAD4;HSP90AA1;SMAD3;STAT1;STAT3;FOS;TYK2;IL2;NFKB1;MTOR;IL4;IL6;IL23A;LCK;IL1B;IL2RB		C-type lectin receptor signaling pathway	13/104	1.96368e-06	CALML5;PIK3R3;PIK3CD;CALML3;PIK3R2;PIK3R1;PIK3CB;PIK3CA;MDM2;CALM3;IKBKG;CALM1;CALM2
Fluid shear stress and atherosclerosis	34/139	7.6838e-16	CALML5;PIK3R3;PIK3CD;CALML3;PIK3R2;PIK3R1;PIK3CB;TNF;PRKCZ;RELA;ICAM1;MAPK8;MAPK7;AKT1;CCL2;IKBKG;JUN;HSP90AA1;DUSP1;CAV1;FOS;MMP9;NFKB1;TNFRSF1A;VEGFA;PIK3CA;IL1B;BCL2;CTNNB1;CALM3;CALM1;SQSTM1;TP53;CALM2		Bacterial invasion of epithelial cells	11/77	3.22016e-06	CTTN;PIK3CA;CAV1;CTNNA1;PIK3CD;PIK3R3;CTNNB1;PIK3R2;PIK3CB;PIK3R1;DNM1
FoxO signaling pathway	33/131	8.02821e-16	CDKN1B;IRS1;PTEN;PIK3R3;PIK3CD;PIK3R2;PIK3R1;PIK3CB;STK4;EGFR;MAPK8;BCL2L11;CCND1;AKT1;EP300;MAPK1;RAG2;SKP2;MAPK3;IL10;GABARAPL1;SMAD4;SMAD3;GADD45A;EGF;BNIP3;PLK1;STAT3;IL6;PIK3CA;MDM2;RAF1;SOS1		Viral carcinogenesis	18/203	3.72108e-06	SRF;PIK3R3;PIK3CD;PIK3R2;PIK3R1;PIK3CB;HDAC8;DLG1;PIK3CA;PRKACG;MDM2;CCR8;IKBKG;CCR5;PRKACB;CCR4;CCR3;YWHAH
Cocaine addiction	21/49	9.42082e-16	GRIA2;DDC;JUN;GNAI3;PDYN;SLC6A3;GNAI1;RELA;NFKB1;GNAI2;GRIN1;GRIN2A;CDK5;DLG4;PRKACG;GNAS;DRD2;PRKACB;RGS9;SLC18A1;ATF4		Ovarian steroidogenesis	9/51	4.24503e-06	LHCGR;PRKACG;FSHR;GNAS;ADCY2;ADCY1;ADCY8;PRKACB;ADCY6
Platelet activation	32/124	1.03724e-15	GNAI3;PIK3R3;PIK3CD;PIK3R2;ADCY2;PIK3R1;PIK3CB;ADCY1;ADCY8;PRKCZ;PIK3CG;ADCY6;GNAI1;PIK3R5;GNAI2;PRKACG;AKT1;MAPK1;FYN;PRKACB;MAPK3;LYN;FGA;SYK;PPP1CA;VAMP8;PLCB3;PLCB4;PIK3CA;GNAS;PLCB1;PLCB2		Prostate cancer	12/97	5.42187e-06	HSP90AA1;ZEB1;PIK3CA;MDM2;PIK3R3;PIK3CD;CTNNB1;KLK3;PIK3R2;PIK3R1;PIK3CB;IKBKG
Acute myeloid leukemia	24/67	1.12695e-15	CSF2;SPI1;BAD;STAT3;PIK3CD;PIK3R3;PIK3R2;PIK3CB;PIK3R1;MPO;RELA;MTOR;NFKB1;CCND1;PIK3CA;MYC;KIT;AKT1;MAPK1;IKBKG;RAF1;SOS1;MAPK3;RUNX1T1		Regulation of actin cytoskeleton	18/218	1.00519e-05	CHRM2;CHRM3;CHRM1;CHRM4;PIK3R3;CXCR4;PIK3CD;PIK3R2;PIK3R1;PIK3CB;GNG12;FGF1;FGF3;KNG1;ABI2;PIK3CA;BDKRB2;BDKRB1
Osteoclast differentiation	32/127	2.18545e-15	SPI1;PIK3R3;PIK3CD;PIK3R2;PIK3R1;PIK3CB;TNF;RELA;RELB;MAPK8;AKT1;MAPK1;FYN;IKBKG;JAK1;MAPK3;JUN;SYK;STAT1;STAT2;FOS;TYK2;NFKB1;TNFRSF1A;FOSL1;CYLD;PIK3CA;LCK;IL1B;TRAF6;PPARG;SQSTM1		Aldosterone-regulated sodium reabsorption	7/37	3.14396e-05	PIK3CA;PIK3CD;PIK3R3;PIK3R2;PRKCA;PIK3CB;PIK3R1
PD-L1 expression and PD-1 checkpoint pathway in cancer	27/89	2.21928e-15	PTEN;PIK3CD;PIK3R3;PIK3R2;PIK3CB;PIK3R1;HIF1A;EGFR;RELA;AKT1;MAPK1;IKBKG;JAK2;JAK1;MAPK3;JUN;EGF;STAT1;STAT3;FOS;MTOR;NFKB1;PIK3CA;LCK;TRAF6;RAF1;TLR4		Cellular senescence	14/156	3.8654e-05	CALML5;PIK3R3;PIK3CD;CALML3;GATA4;PIK3R2;PIK3R1;PIK3CB;ETS1;PIK3CA;MDM2;CALM3;CALM1;CALM2
Amphetamine addiction	24/69	2.44339e-15	CAMK2B;GRIA1;GRIA2;DDC;HDAC2;JUN;CALML5;CALML3;PRKCA;FOS;PDYN;SLC6A3;GRIN1;PPP1CA;GRIN2A;PRKACG;GNAS;CALM3;CALM1;PRKACB;SLC18A1;CALM2;ATF4;GRIA4		Human T-cell leukemia virus 1 infection	17/219	3.89351e-05	MSX2;SRF;PIK3R3;PIK3CD;PIK3R2;ADCY2;PIK3R1;ADCY1;PIK3CB;ADCY8;ETS1;ADCY6;DLG1;PIK3CA;PRKACG;IKBKG;PRKACB
Renal cell carcinoma	24/69	2.44339e-15	EGLN1;EGLN3;JUN;BAD;PIK3CD;PIK3R3;PIK3R2;PIK3CB;PIK3R1;ETS1;HIF1A;VEGFA;CDC42;PIK3CA;AKT1;EP300;MAPK1;VHL;RAF1;SOS1;PAK3;MET;MAPK3;PAK4		Nicotine addiction	7/40	5.33623e-05	GRIA1;GRIA2;GRIN2A;SLC32A1;SLC17A7;GRIA4;GRIN1
Gastric acid secretion	25/76	2.88027e-15	CAMK2B;CHRM3;CALML5;GNAI3;CALML3;ADCY2;ADCY1;ADCY8;ADCY6;GNAI1;GNAI2;CA2;PRKACG;PRKACB;PRKCA;SSTR2;PLCB3;PLCB4;SST;GNAS;CALM3;PLCB1;CALM1;PLCB2;CALM2		Cytokine-cytokine receptor interaction	20/295	5.78849e-05	CCR1;CX3CR1;CXCL9;XCR1;CCL21;CXCR5;CXCR4;CXCR6;CXCR1;CXCR3;CXCR2;CCR9;CCR8;CCR7;CCR6;CCR5;CCR4;CCR10;CCR3;CCR2
Autophagy	33/137	3.32756e-15	BECN1;IRS1;PTEN;PIK3R3;PIK3CD;PIK3R2;PIK3R1;PIK3CB;HIF1A;PPP2CA;MAPK8;TBK1;PRKACG;LAMP2;AKT1;MAPK1;PRKACB;RAB8A;MAPK3;GABARAPL1;BAD;DAPK2;BNIP3;PRKCD;CFLAR;MTOR;VAMP8;PIK3CA;TRAF6;BCL2;RAF1;SQSTM1;BCL2L1		Hedgehog signaling pathway	8/56	7.14136e-05	HHIP;PRKACG;SUFU;IHH;ARRB2;PRKACB;CSNK1G2;CDON
NOD-like receptor signaling pathway	37/181	1.92651e-14	YWHAE;CXCL8;CXCL1;TNF;RELA;MAPK8;TBK1;CASP8;CCL2;MAPK1;IKBKG;JAK1;MAPK3;GABARAPL1;JUN;HSP90AA1;STAT1;STAT2;PRKCD;IL18;TYK2;NFKB1;IL6;PLCB3;PLCB4;OAS1;TRAF3;IL1B;TRAF6;BCL2;VDAC2;TAB3;VDAC1;PLCB1;PLCB2;TLR4;BCL2L1		Melanoma	9/72	7.46495e-05	PIK3CA;MDM2;PIK3CD;PIK3R3;PIK3R2;PIK3CB;PIK3R1;FGF1;FGF3
Cytokine-cytokine receptor interaction	48/295	2.89104e-14	CX3CR1;CD40;CXCL9;CSF2;CXCL8;CCL3L3;CXCR5;CXCR4;CXCL1;CXCR6;TNF;CCL8;CXCR1;CXCR3;CXCR2;CCR9;IL12B;CCR8;CCL2;CCR7;CCR6;CCR5;IL12RB1;CCR4;CCL17;CCR10;CCR3;CCR2;CCR1;IL10;CCL25;XCR1;TSLP;CCL21;IL13;IL18;PPBP;NGF;IL2;TNFRSF1A;IL4;CXCL10;IL6;IL5;IL23A;IL1B;IL9;IL2RB		Inositol phosphate metabolism	9/73	8.32899e-05	PLCB3;PLCB4;PLCZ1;PIK3CA;PIK3CD;PIK3CB;PLCB1;PLCB2;PIK3CG
Cell cycle	30/124	5.31123e-14	YWHAE;HDAC2;CDKN1B;PCNA;MCM7;YWHAB;BUB1B;SMC3;FZR1;CDC45;CCND1;YWHAQ;MYC;RAD21;E2F1;EP300;SKP2;YWHAH;SMAD4;SMAD3;GADD45A;PLK1;CDC6;CDC25A;TFDP1;CDK4;MDM2;MCM3;TP53;MCM2		Endometrial cancer	8/58	9.22472e-05	PIK3CA;CTNNA1;PIK3CD;PIK3R3;CTNNB1;PIK3R2;PIK3CB;PIK3R1
Long-term depression	21/60	1.18315e-13	GRIA1;LYN;GRIA2;GRID2;GNAI3;PRKCA;GNAI1;GNAI2;PPP2CA;GNAO1;PLCB3;PLCB4;PPP2R1A;GNA12;CRH;GNAS;MAPK1;PLCB1;RAF1;PLCB2;MAPK3		VEGF signaling pathway	8/59	0.000104414	PIK3CA;PIK3CD;PIK3R3;PRKCA;PIK3R2;PIK3CB;PIK3R1;VEGFA
Yersinia infection	31/137	1.42705e-13	CXCL8;PIK3R3;PIK3CD;PIK3R2;PIK3R1;PIK3CB;TNF;RELA;CDC42;MAPK8;TBK1;RPS6KA2;AKT1;CCL2;MAPK1;PTK2B;IKBKG;MAPK3;IL10;JUN;IL18;FOS;IL2;NFKB1;VAV1;IL6;PIK3CA;LCK;IL1B;TRAF6;TLR4		Dilated cardiomyopathy	10/96	0.000143731	PRKACG;GNAS;ADCY2;ADRB1;DMD;ADCY1;CACNA1S;ADCY8;PRKACB;ADCY6
Fc epsilon RI signaling pathway	22/68	1.97762e-13	LYN;CSF2;SYK;IL13;PIK3CD;PIK3R3;PRKCA;PIK3R2;PIK3CB;PIK3R1;TNF;VAV1;IL4;MAPK8;IL5;PIK3CA;AKT1;MAPK1;FYN;RAF1;SOS1;MAPK3		Diabetic cardiomyopathy	15/203	0.000189218	CAMK2B;CMA1;PIK3R3;PIK3CD;PRKCA;PIK3R2;PIK3R1;PIK3CB;PRKCZ;PLCB3;PLCB4;PIK3CA;AGTR1;PLCB1;PLCB2
Parkinson disease	42/249	3.47027e-13	CAMK2B;CALML5;PSMD14;NDUFB6;LRRK2;GNAI3;CALML3;PARK7;SLC6A3;GNAI1;UBE2L3;GNAI2;PSMA8;CASP9;MAPK8;TUBA1A;UBB;PRKACG;UBC;DRD2;PRKACB;SLC18A1;SNCA;APAF1;DUSP1;SNCAIP;TUBA4A;TUBB2A;GNAL;GNAS;VDAC2;CYCS;BAX;VDAC1;CALM3;UQCRC2;MAPT;CALM1;TP53;CALM2;ATF4;BCL2L1		Acute myeloid leukemia	8/67	0.000257978	PIK3CA;PIK3CD;PIK3R3;PIK3R2;PIK3CB;IKBKG;PIK3R1;RUNX1T1
Progesterone-mediated oocyte maturation	26/100	4.18106e-13	PDE3B;GNAI3;PIK3R3;PIK3CD;PIK3R2;ADCY2;PIK3R1;PIK3CB;ADCY1;ADCY8;ADCY6;GNAI1;GNAI2;FZR1;MAPK8;PRKACG;RPS6KA2;AKT1;MAPK1;PRKACB;MAPK3;HSP90AA1;PLK1;CDC25A;PIK3CA;RAF1		African trypanosomiasis	6/37	0.00028506	PLCB3;PLCB4;PRKCA;PLCB1;PLCB2;KNG1
ErbB signaling pathway	24/85	4.65652e-13	CAMK2B;JUN;CDKN1B;BAD;EGF;PIK3CD;PIK3R3;PRKCA;PIK3R2;PIK3CB;PIK3R1;ELK1;EGFR;MTOR;MAPK8;PIK3CA;MYC;AKT1;MAPK1;RAF1;SOS1;PAK3;MAPK3;PAK4		Renal cell carcinoma	8/69	0.000316635	PIK3CA;PIK3CD;PIK3R3;PIK3R2;PIK3CB;PIK3R1;ETS1;VEGFA
GnRH secretion	21/64	5.10243e-13	GABBR2;KCNJ9;PIK3CD;PIK3R3;PRKCA;PIK3R2;ARRB2;PIK3CB;PIK3R1;CACNA1G;PLCB3;PLCB4;PIK3CA;GPER1;AKT1;MAPK1;CACNA1S;PLCB1;RAF1;PLCB2;MAPK3		Insulin resistance	10/108	0.000378175	PIK3CA;RPS6KA2;MLX;PIK3R3;PIK3CD;PIK3R2;PIK3R1;PIK3CB;PRKCZ;PPARGC1A
HIF-1 signaling pathway	27/109	5.27585e-13	CAMK2B;CDKN1B;PIK3R3;PIK3CD;PIK3R2;PIK3R1;PIK3CB;HIF1A;EGFR;RELA;AKT1;EP300;MAPK1;VHL;MAPK3;EGLN1;EGLN3;EGF;STAT3;PRKCA;NFKB1;MTOR;VEGFA;IL6;PIK3CA;BCL2;TLR4		Maturity onset diabetes of the young	5/26	0.000407637	NEUROD1;NR5A2;PAX6;IAPP;HNF1A
Insulin secretion	24/86	6.17844e-13	CAMK2B;CHRM3;SNAP25;ADCYAP1R1;RAB3A;ABCC8;PRKCA;ADCY2;ADCY1;ADCY8;ADCY6;RIMS2;PLCB3;PCLO;PLCB4;PRKACG;GNAS;CACNA1S;PLCB1;PRKACB;PLCB2;VAMP2;ATF4;RAPGEF4		Bile secretion	9/90	0.000416842	SCT;PRKACG;SCTR;GNAS;ADCY2;ADCY1;ADCY8;PRKACB;ADCY6
Longevity regulating pathway	26/102	6.91354e-13	HDAC2;IRS1;PIK3R3;PIK3CD;PIK3R2;ADCY2;PIK3R1;PIK3CB;ADCY1;ADCY8;ADCY6;RELA;PRKACG;AKT1;PRKACB;PPARGC1A;HSPA8;NFKB1;MTOR;PIK3CA;BAX;PPARG;TP53;CRYAB;ATF4;HSPA1A		Non-small cell lung cancer	8/72	0.000424626	PIK3CA;PIK3CD;PIK3R3;PRKCA;PIK3R2;PIK3CB;PIK3R1;RXRG
MicroRNAs in cancer	47/310	7.72726e-13	NOTCH3;HDAC2;CDKN1B;IRS1;PTEN;PIK3R3;PIK3CD;PIK3R2;PIK3R1;BRCA1;PIK3CB;PTGS2;EFNA5;EGFR;BCL2L11;MAPK7;CCND1;MYC;E2F1;EP300;MAPK1;BMF;BAK1;WNT3;PAK4;MCL1;MAPK3;WNT3A;PRKCE;STAT3;PRKCA;MMP9;CDC25A;NFKB1;MTOR;VEGFA;ZEB1;EFNA2;PIK3CA;APC;BCL2;MDM2;MDM4;RAF1;SOS1;TP53;MET		Chronic myeloid leukemia	8/76	0.000613288	PIK3CA;MDM2;PIK3CD;PIK3R3;PIK3R2;PIK3CB;IKBKG;PIK3R1
Insulin signaling pathway	30/137	8.78132e-13	CALML5;IRS1;PDE3B;PIK3R3;PIK3CD;CALML3;PIK3R2;PIK3R1;PIK3CB;ELK1;PRKCZ;MAPK8;PRKAR2B;PRKACG;PRKAR2A;AKT1;MAPK1;PRKACB;PPARGC1A;MAPK3;BAD;MTOR;PPP1CA;PIK3CA;CALM3;RAF1;CALM1;SOS1;CALM2;FBP1		Pancreatic cancer	8/76	0.000613288	PIK3CA;PIK3CD;PIK3R3;PIK3R2;PIK3CB;IKBKG;PIK3R1;VEGFA
NF-kappa B signaling pathway	26/104	1.12812e-12	CD40;CXCL8;CXCL1;PTGS2;TNF;RELA;ICAM1;RELB;IKBKG;LYN;SYK;CCL21;GADD45A;DDX58;CFLAR;NFKB1;TNFRSF1A;CYLD;LCK;TRAF3;IL1B;TRAF6;BCL2;TAB3;TLR4;BCL2L1		Pertussis	8/76	0.000613288	CALML5;GNAI3;CALML3;CALM3;CALM1;CALM2;GNAI1;GNAI2
Aldosterone synthesis and secretion	25/98	1.87903e-12	CAMK2B;CALML5;CALML3;ADCY2;ADCY1;ADCY8;ADCY6;CACNA1G;MC2R;PRKACG;CACNA1S;PRKACB;PRKCE;PRKCA;POMC;PLCB3;PLCB4;AGTR1;GNAS;CALM3;CALM1;PLCB1;CALM2;PLCB2;ATF4		Endocytosis	16/252	0.000640527	CAV1;CXCR4;ARRB2;PRKCZ;DNM1;GRK1;CXCR1;GRK5;GRK4;GRK7;CXCR2;GRK6;MDM2;CCR5;RAB8A;SH3GL2
Transcriptional misregulation in cancer	35/192	3.30062e-12	CD40;CEBPB;HDAC2;CSF2;SPI1;CDKN1B;CXCL8;SIX1;TMPRSS2;MPO;RELA;RXRB;RXRA;MYC;BAK1;RXRG;RUNX1T1;EYA1;GADD45A;ETV1;WNT16;MMP9;FLI1;NFKB1;IL6;NCOR1;ZEB1;IL2RB;MDM2;BAX;PPARG;ERG;TP53;MET;BCL2L1		Autophagy	11/137	0.000666761	VAMP8;PPP2CA;PIK3CA;PRKACG;PIK3R3;PIK3CD;PIK3R2;PIK3R1;PIK3CB;PRKACB;RAB8A
Prolactin signaling pathway	21/70	3.66797e-12	LHCGR;STAT1;STAT3;PIK3CD;PIK3R3;PIK3R2;PIK3CB;FOS;PIK3R1;ESR1;RELA;NFKB1;MAPK8;CCND1;PIK3CA;AKT1;MAPK1;JAK2;RAF1;SOS1;MAPK3		Vasopressin-regulated water reabsorption	6/44	0.000746815	PRKACG;GNAS;AQP2;PRKACB;ADCY6;VAMP2
Non-alcoholic fatty liver disease	31/155	4.65218e-12	CXCL8;NDUFB6;IRS1;PIK3R3;PIK3CD;PIK3R2;PIK3R1;PIK3CB;TNF;RELA;CDC42;MAPK8;BCL2L11;CASP8;RXRA;MLX;AKT1;BID;JUN;FOS;NFKB1;TNFRSF1A;IL6;PIK3CA;IL1B;CYCS;BAX;PPARG;UQCRC2;PPARA;ATF4		AMPK signaling pathway	10/120	0.000869425	PPP2CA;PIK3CA;PPP2R1A;PIK3R3;PIK3CD;PIK3R2;PIK3R1;PIK3CB;PPARGC1A;RAB8A
Purine metabolism	28/129	6.34275e-12	PDE1C;PDE1B;PDE1A;PDE3B;AK2;ADCY2;ADCY1;ADCY8;GUCY2F;ADCY6;PDE11A;PDE6C;PDE6B;PDE6A;PDE8B;PDE6H;PDE6G;PDE4D;PDE4C;NME2;ENTPD8;NME3;NME1;PDE10A;NME7;PDE3A;PDE7B;ITPA		RNA polymerase	5/31	0.000950073	POLR2F;POLR2H;POLR2I;POLR3K;POLR2K
Type II diabetes mellitus	17/46	9.41535e-12	IRS1;ABCC8;PRKCE;PRKCD;PIK3CD;PIK3R3;PIK3R2;PIK3CB;PIK3R1;PRKCZ;TNF;MTOR;CACNA1G;MAPK8;PIK3CA;MAPK1;MAPK3		ErbB signaling pathway	8/85	0.00128787	CAMK2B;PIK3CA;PIK3CD;PIK3R3;PRKCA;PIK3R2;PIK3CB;PIK3R1
Insulin resistance	25/108	1.91826e-11	IRS1;PTEN;PIK3R3;PIK3CD;PIK3R2;PIK3R1;PIK3CB;TNF;PRKCZ;RELA;MAPK8;RPS6KA2;MLX;AKT1;PPARGC1A;PRKCE;PRKCD;STAT3;NFKB1;MTOR;TNFRSF1A;PPP1CA;IL6;PIK3CA;PPARA		Colorectal cancer	8/86	0.00138956	PIK3CA;DCC;PIK3CD;PIK3R3;CTNNB1;PIK3R2;PIK3CB;PIK3R1
Salivary secretion	23/93	2.88043e-11	CHRM3;CALML5;CALML3;PRKCA;ADCY2;ADRB1;ADCY1;ADCY8;ADCY6;CST3;PLCB3;PLCB4;ADRB3;PRKACG;GNAS;CD38;CALM3;PLCB1;CALM1;PRKACB;PLCB2;CALM2;VAMP2		Shigellosis	15/246	0.00140213	PIK3R3;PIK3CD;PIK3R2;PIK3R1;PIK3CB;PLCB3;PLCB4;CTTN;PLCZ1;PIK3CA;UBC;MDM2;IKBKG;PLCB1;PLCB2
Prion disease	41/273	3.09098e-11	PSMD14;NDUFB6;PIK3R3;PIK3CD;PIK3R2;PIK3R1;PIK3CB;C8A;TNF;PSMA8;CASP9;C5;GRIN2A;MAPK8;C8G;TUBA1A;PRKACG;MAPK1;FYN;CACNA1S;PRKACB;MAPK3;EGR1;HSPA8;APAF1;BAD;CAV1;PRKCD;TUBA4A;GRIN1;IL6;TUBB2A;PIK3CA;IL1B;VDAC2;CYCS;BAX;VDAC1;UQCRC2;ATF4;HSPA1A		Fc epsilon RI signaling pathway	7/68	0.0015214	PIK3CA;PIK3CD;PIK3R3;PRKCA;PIK3R2;PIK3CB;PIK3R1
Central carbon metabolism in cancer	20/70	3.24687e-11	RET;PTEN;PIK3CD;PIK3R3;PIK3R2;PIK3CB;PIK3R1;HIF1A;EGFR;MTOR;PIK3CA;MYC;KIT;AKT1;MAPK1;RAF1;MET;TP53;MAPK3;FGFR1		Parkinson disease	15/249	0.00158001	CAMK2B;CALML5;GNAI3;CALML3;GNAI1;GNAI2;GNAL;PRKACG;UBC;GNAS;CALM3;CALM1;DRD2;PRKACB;CALM2
African trypanosomiasis	15/37	3.29285e-11	IL10;IL18;APOA1;HBA2;PRKCA;TNF;KNG1;ICAM1;IL6;PLCB3;PLCB4;IL1B;IL12B;PLCB1;PLCB2		HIF-1 signaling pathway	9/109	0.00165993	CAMK2B;PIK3CA;PIK3R3;PIK3CD;PRKCA;PIK3R2;PIK3R1;PIK3CB;VEGFA
Legionellosis	18/57	4.89607e-11	HSPA8;CXCL8;CR1;APAF1;BNIP3;IL18;CXCL1;TNF;RELA;NFKB1;CASP9;IL6;CASP8;IL1B;IL12B;CYCS;TLR4;HSPA1A		Prolactin signaling pathway	7/70	0.00180271	LHCGR;PIK3CA;PIK3CD;PIK3R3;PIK3R2;PIK3CB;PIK3R1
Cortisol synthesis and secretion	19/65	6.49187e-11	KCNA4;ADCY2;ADCY1;ADCY8;ADCY6;CACNA1G;POMC;PLCB3;MC2R;PLCB4;PRKACG;AGTR1;GNAS;CACNA1S;PDE8B;PLCB1;PRKACB;PLCB2;ATF4		Hepatitis C	11/157	0.00202062	PPP2CA;PIK3CA;PPP2R1A;PIK3R3;PIK3CD;CTNNB1;PIK3R2;PIK3R1;PIK3CB;IKBKG;YWHAH
Inflammatory bowel disease	19/65	6.49187e-11	IL10;JUN;SMAD3;STAT1;IL13;STAT3;IL18;TNF;RELA;IL2;NFKB1;IL4;IL6;IL5;IL23A;IL1B;IL12B;IL12RB1;TLR4		Small cell lung cancer	8/92	0.00214119	PIK3CA;PIK3CD;PIK3R3;PIK3R2;PIK3CB;IKBKG;PIK3R1;RXRG
Axon guidance	32/182	7.47833e-11	CAMK2B;GNAI3;PIK3R3;PIK3CD;CXCR4;PIK3R2;PIK3R1;PIK3CB;EFNA5;PRKCZ;NTN1;GNAI1;GNAI2;CDC42;MAPK1;FYN;PAK3;MAPK3;PAK4;EPHA5;EPHA7;EPHA6;WNT5B;DCC;WNT5A;PRKCA;EFNA2;CDK5;PIK3CA;RAF1;MET;EPHA3		Neutrophil extracellular trap formation	12/189	0.00293611	PLCB3;PLCB4;PIK3CA;PIK3R3;PIK3CD;PRKCA;PIK3R2;PIK3R1;PIK3CB;PLCB1;HDAC8;PLCB2
Vascular smooth muscle contraction	27/133	7.74839e-11	CALCB;CALML5;CALML3;ADCY2;ADCY1;ADCY8;ADCY6;PRKACG;GNA12;MAPK1;CACNA1S;PRKACB;MAPK3;PRKCE;PRKCD;PRKCA;PPP1CA;PLCB3;PLCB4;AGTR1;GNAS;CALM3;RAF1;CALM1;PLCB1;CALM2;PLCB2		MAPK signaling pathway	16/294	0.00312868	SRF;PRKCA;ARRB2;GNG12;FGF1;EFNA5;FGF3;VEGFA;CACNA1G;EFNA2;MAPK7;PRKACG;RPS6KA2;IKBKG;CACNA1S;PRKACB
Spinocerebellar ataxia	28/143	8.49363e-11	GRIA1;GRIA2;BECN1;PSMD14;PIK3R3;PIK3CD;PIK3R2;PIK3R1;PIK3CB;PSMA8;GRIN2A;MAPK8;RELN;AKT1;SPTBN2;KCND3;PRKCA;PDYN;MTOR;GRIN1;PLCB3;PLCB4;PIK3CA;VDAC2;CYCS;VDAC1;PLCB1;PLCB2		Choline metabolism in cancer	8/98	0.00318062	PIK3CA;PIK3R3;PIK3CD;PRKCA;PIK3R2;PIK3R1;PIK3CB;DGKI
Salmonella infection	38/249	1.01139e-10	CXCL8;PIK3CD;PIK3CB;TNF;RELA;PIK3CG;CDC42;MAPK8;TUBA1A;CASP8;MYC;AKT1;MAPK1;IKBKG;BAK1;PAK3;VPS39;MAPK3;JUN;HSP90AA1;IL18;FOS;DYNLL1;TUBA4A;NFKB1;TNFRSF1A;IL6;TUBB2A;PIK3CA;IL1B;TRAF6;BCL2;CTNNB1;CYCS;TAB3;BAX;RAF1;TLR4		B cell receptor signaling pathway	7/81	0.00413787	PIK3CA;PIK3CD;PIK3R3;PIK3R2;PIK3CB;IKBKG;PIK3R1
Th1 and Th2 cell differentiation	22/92	1.57299e-10	NOTCH3;JUN;STAT1;IL13;FOS;TYK2;RELA;IL2;NFKB1;IL4;MAPK8;IL5;LCK;IL2RB;IL12B;MAPK1;IKBKG;JAK2;IL12RB1;JAK3;JAK1;MAPK3		T cell receptor signaling pathway	8/104	0.00457541	DLG1;PIK3CA;PIK3R3;PIK3CD;PIK3R2;PIK3R1;PIK3CB;IKBKG
Bladder cancer	15/41	1.87271e-10	CXCL8;EGF;DAPK2;MMP9;EGFR;VEGFA;CCND1;CDK4;MYC;E2F1;MDM2;MAPK1;RAF1;TP53;MAPK3		Toll-like receptor signaling pathway	8/104	0.00457541	CXCL9;PIK3CA;PIK3R3;PIK3CD;PIK3R2;PIK3R1;PIK3CB;IKBKG
Oocyte meiosis	26/129	2.0507e-10	YWHAE;CAMK2B;CALML5;YWHAB;CALML3;ADCY2;ADCY1;SMC3;ADCY8;ADCY6;PPP2CA;PLCZ1;YWHAQ;PPP2R1A;PRKACG;RPS6KA2;MAPK1;PRKACB;YWHAH;MAPK3;PLK1;PPP1CA;AR;CALM3;CALM1;CALM2		Focal adhesion	12/201	0.00481131	RELN;PIK3CA;CAV1;ZYX;PIK3R3;CTNNB1;PIK3CD;PRKCA;PIK3R2;PIK3R1;PIK3CB;VEGFA
Focal adhesion	33/201	2.47376e-10	PTEN;PIK3R3;PIK3CD;PIK3R2;PIK3R1;PIK3CB;ELK1;EGFR;CDC42;MAPK8;RELN;CCND1;AKT1;MAPK1;FYN;PAK3;PAK4;MAPK3;JUN;BAD;EGF;CAV1;PRKCA;VAV1;PPP1CA;VEGFA;PIK3CA;ZYX;BCL2;CTNNB1;RAF1;SOS1;MET		MicroRNAs in cancer	16/310	0.00520342	WNT3A;PIK3R3;PIK3CD;PRKCA;PIK3R2;PIK3R1;PIK3CB;EFNA5;VEGFA;ZEB1;EFNA2;MAPK7;PIK3CA;MDM2;MDM4;WNT3
Thyroid cancer	14/37	4.50239e-10	RET;GADD45A;RXRB;RXRA;CCND1;MYC;MAPK1;BAX;CTNNB1;PPARG;BAK1;RXRG;TP53;MAPK3		PD-L1 expression and PD-1 checkpoint pathway in cancer	7/89	0.00692095	PIK3CA;PIK3CD;PIK3R3;PIK3R2;PIK3CB;IKBKG;PIK3R1
Malaria	16/50	4.66951e-10	IL10;CD40;GYPA;CXCL8;CR1;GYPB;IL18;HBA2;TNF;ICAM1;IL6;IL1B;CCL2;ACKR1;MET;TLR4		Toxoplasmosis	8/112	0.00711372	GNAO1;GNAI3;IKBKG;CCR5;PIK3CG;GNAI1;PIK3R5;GNAI2
Regulation of actin cytoskeleton	34/218	5.42797e-10	CHRM2;CHRM3;CHRM1;CHRM4;LPAR1;PIK3R3;CXCR4;PIK3CD;PIK3R2;PIK3R1;PIK3CB;FGF1;EGFR;FGF3;KNG1;CDC42;GNA12;BDKRB2;BDKRB1;MAPK1;PAK3;PAK4;MAPK3;GSN;EGF;GNG12;VAV1;PPP1CA;ABI2;PIK3CA;APC;RAF1;SOS1;FGFR1		Central carbon metabolism in cancer	6/70	0.00805534	PIK3CA;PIK3CD;PIK3R3;PIK3R2;PIK3CB;PIK3R1
Choline metabolism in cancer	22/98	5.80683e-10	JUN;EGF;PIK3R3;PIK3CD;PRKCA;PIK3R2;PIK3R1;PIK3CB;FOS;PLD1;HIF1A;EGFR;MTOR;PLD2;MAPK8;PIK3CA;AKT1;MAPK1;RAF1;SOS1;DGKI;MAPK3		Prion disease	14/273	0.00910705	CAV1;PIK3R3;PIK3CD;PIK3R2;PIK3R1;PIK3CB;C8A;GRIN1;GRIN2A;C8G;PIK3CA;PRKACG;CACNA1S;PRKACB
Pathogenic Escherichia coli infection	32/197	6.10601e-10	CXCL8;LPAR1;TNF;RELA;CASP9;CDC42;MAPK8;TUBA1A;CASP8;GNA12;MAPK1;FYN;IKBKG;BAK1;PAK3;MAPK3;JUN;IL18;FOS;TUBA4A;NFKB1;TNFRSF1A;IL6;TUBB2A;CTTN;IL1B;NCL;TRAF6;CYCS;TAB3;BAX;TLR4		Huntington disease	15/306	0.0104808	GRIA1;GRIA2;GRIN1;PLCB3;REST;PLCB4;DLG4;POLR2F;POLR2H;PLCB1;POLR2I;PPARGC1A;PLCB2;POLR2K;GRIA4
Endocrine and other factor-regulated calcium reabsorption	16/53	1.23447e-09	PTH;CLTC;PRKCA;PTH1R;KLK2;ESR1;DNM1;ADCY6;PLCB3;PLCB4;PRKACG;BDKRB2;GNAS;PLCB1;PRKACB;PLCB2		Fc gamma R-mediated phagocytosis	7/97	0.0108983	PIK3CA;PIK3R3;PIK3CD;PRKCA;PIK3R2;PIK3R1;PIK3CB
Mitophagy	18/68	1.23823e-09	BNIP3L;BECN1;GABARAPL1;USP15;JUN;BNIP3;HIF1A;RELA;MAPK8;TBK1;UBB;UBC;E2F1;PGAM5;SQSTM1;TP53;ATF4;BCL2L1		Pyrimidine metabolism	5/56	0.0128403	NME7;NME2;ENTPD8;NME3;NME1
Leishmaniasis	19/77	1.57608e-09	IL10;JUN;CR1;STAT1;FOS;PTGS2;ELK1;TNF;RELA;NFKB1;IL4;IL1B;TRAF6;IL12B;MAPK1;JAK2;TLR4;JAK1;MAPK3		FoxO signaling pathway	8/131	0.0172497	PIK3CA;MDM2;PIK3R3;PIK3CD;PIK3R2;PIK3R1;PIK3CB;RAG2
Adipocytokine signaling pathway	18/69	1.60316e-09	IRS1;STAT3;TNF;RELA;MTOR;NFKB1;TNFRSF1A;RXRB;POMC;MAPK8;RXRA;NPY;AKT1;IKBKG;JAK2;PPARA;PPARGC1A;RXRG		Renin-angiotensin system	3/23	0.0189683	CMA1;AGTR1;KLK2
Glucagon signaling pathway	22/107	3.39548e-09	CAMK2B;CALML5;GCGR;PDE3B;CALML3;ADCY2;PLCB3;PLCB4;PRKACG;GNAS;AKT1;EP300;CALM3;CALM1;PLCB1;PPARA;PRKACB;PPARGC1A;CALM2;FBP1;PLCB2;ATF4		Complement and coagulation cascades	6/85	0.0197072	C8G;BDKRB2;BDKRB1;A2M;C8A;KNG1
B cell receptor signaling pathway	19/81	3.94108e-09	LYN;JUN;SYK;PIK3CD;PIK3R3;PIK3R2;PIK3CB;FOS;PIK3R1;VAV1;RELA;NFKB1;PIK3CA;AKT1;MAPK1;IKBKG;RAF1;SOS1;MAPK3		Cytosolic DNA-sensing pathway	5/63	0.0205227	POLR2F;IKBKG;POLR2H;POLR3K;POLR2K
p53 signaling pathway	18/73	4.29102e-09	APAF1;GADD45A;SIAH1;PTEN;BBC3;CASP9;CASP8;CCND1;CDK4;BCL2;MDM2;PMAIP1;BAX;CYCS;MDM4;BID;TP53;BCL2L1		Yersinia infection	8/137	0.0219407	PIK3CA;RPS6KA2;PIK3R3;PIK3CD;PIK3R2;PIK3R1;PIK3CB;IKBKG
Diabetic cardiomyopathy	31/203	5.25304e-09	CAMK2B;NDUFB6;IRS1;PTEN;PIK3R3;PIK3CD;PIK3R2;PIK3R1;PIK3CB;PRKCZ;RELA;MAPK8;AKT1;SMAD3;CMA1;PRKCD;PRKCA;MMP9;NFKB1;MTOR;PPP1CA;PLCB3;PLCB4;PIK3CA;AGTR1;VDAC2;VDAC1;UQCRC2;PLCB1;PPARA;PLCB2		TNF signaling pathway	7/112	0.0224314	PIK3CA;PIK3R3;PIK3CD;PIK3R2;PIK3R1;PIK3CB;IKBKG
VEGF signaling pathway	16/59	7.01625e-09	BAD;PIK3CD;PIK3R3;PRKCA;PIK3R2;PIK3CB;PIK3R1;PTGS2;VEGFA;CASP9;CDC42;PIK3CA;AKT1;MAPK1;RAF1;MAPK3		Glycosphingolipid biosynthesis	4/45	0.0256499	B3GALT5;FUT2;FUT1;FUT3
Taste transduction	19/86	1.14032e-08	CHRM3;GABBR2;PDE1C;HTR1E;PDE1B;PDE1A;HTR1A;HTR1B;ADCY8;ADCY6;GNG13;PLCB3;PLCB4;GNAT3;PRKACG;GNB3;PLCB1;PRKACB;PLCB2		Apoptosis	8/142	0.0264863	PIK3CA;PIK3R3;PIK3CD;PIK3R2;PIK3R1;PIK3CB;IKBKG;SPTAN1
Huntington disease	39/306	1.15252e-08	GRIA1;GRIA2;BECN1;HDAC2;PSMD14;NDUFB6;CLTC;BBC3;PSMA8;CASP9;MAPK8;TUBA1A;CASP8;EP300;POLR2F;POLR2H;POLR2I;PPARGC1A;POLR2K;TGM2;GRIA4;APAF1;TUBA4A;MTOR;GRIN1;PLCB3;REST;PLCB4;TUBB2A;DLG4;VDAC2;CYCS;BAX;VDAC1;PPARG;UQCRC2;PLCB1;TP53;PLCB2		Tight junction	9/169	0.0265353	PPP2CA;DLG1;CTTN;PPP2R1A;PRKACG;GATA4;PRKACB;PRKCZ;RAB8A
Neutrophil extracellular trap formation	29/189	1.46185e-08	HDAC2;PIK3R3;PIK3CD;FPR3;PIK3R2;PIK3R1;PIK3CB;HDAC8;MPO;RELA;C5;AKT1;MAPK1;MAPK3;FGA;CR1;SYK;PRKCA;NFKB1;MTOR;PLCB3;PLCB4;PIK3CA;VDAC2;VDAC1;RAF1;PLCB1;PLCB2;TLR4		Olfactory transduction	18/440	0.0288938	CAMK2B;CALML5;PDE1C;PDE1B;PDE1A;CALML3;ARRB2;GNG13;GNAL;PRKACG;GNG7;GNB1;CNGA2;CALM3;CALM1;PRKACB;CALM2;CNGB1
Fc gamma R-mediated phagocytosis	20/97	1.65867e-08	LYN;GSN;SYK;PRKCE;PRKCD;PIK3R3;PIK3CD;PRKCA;PIK3R2;PIK3R1;PIK3CB;PLD1;VAV1;PLD2;CDC42;PIK3CA;AKT1;MAPK1;RAF1;MAPK3		Adipocytokine signaling pathway	5/69	0.0290989	POMC;NPY;IKBKG;PPARGC1A;RXRG
Leukocyte transendothelial migration	21/114	5.85701e-08	CTNND1;GNAI3;PIK3R3;PIK3CD;CXCR4;PRKCA;CD99L2;PIK3R2;PIK3R1;PIK3CB;MMP9;VAV1;GNAI1;ICAM1;GNAI2;CDC42;PIK3CA;CTNNA1;PTK2B;CTNNB1;RAPGEF4		Taurine and hypotaurine metabolism	2/11	0.0295467	GAD1;GAD2
Phosphatidylinositol signaling system	19/97	8.98687e-08	CALML5;PTEN;PIK3R3;PIK3CD;CALML3;PRKCA;PIK3R2;PIK3R1;PIK3CB;PLCB3;PLCB4;PLCZ1;PIK3CA;CALM3;CALM1;PLCB1;CALM2;PLCB2;DGKI		Coronavirus disease	11/232	0.0321584	C8G;PIK3CA;AGTR1;PIK3R3;PIK3CD;PRKCA;PIK3R2;PIK3R1;IKBKG;PIK3CB;C8A
Carbohydrate digestion and absorption	13/47	1.41064e-07	PIK3CD;PIK3R3;PIK3R2;PIK3CB;PIK3R1;PLCB3;PLCB4;PIK3CA;GNAT3;SI;AKT1;PLCB1;PLCB2		Vibrio cholerae infection	4/50	0.0360045	PRKACG;GNAS;PRKCA;PRKACB
Pancreatic secretion	19/102	2.06937e-07	CHRM3;SCT;RAB3D;CTRB1;SCTR;PRKCA;ADCY2;CEL;ADCY1;ADCY8;ADCY6;PLCB3;PLCB4;CA2;GNAS;CD38;PLCB1;PLCB2;RAB8A		Osteoclast differentiation	7/127	0.0404776	PIK3CA;PIK3R3;PIK3CD;PIK3R2;PIK3R1;PIK3CB;IKBKG
Thyroid hormone synthesis	16/75	2.7173e-07	PRKCA;ADCY2;TTF2;ADCY1;ADCY8;ADCY6;PLCB3;TPO;PLCB4;PRKACG;ALB;GNAS;PLCB1;PRKACB;PLCB2;ATF4		Arrhythmogenic right ventricular cardiomyopathy	5/77	0.0436227	CDH2;CTNNA1;CTNNB1;DMD;CACNA1S
Complement and coagulation cascades	17/85	3.10565e-07	FGA;CR1;C1S;F12;C8A;KNG1;C2;C4B;C4A;C5;C8G;BDKRB2;C3AR1;BDKRB1;SERPING1;MASP2;A2M		Natural killer cell mediated cytotoxicity	7/131	0.0465316	PIK3CA;PIK3R3;PIK3CD;PRKCA;PIK3R2;PIK3R1;PIK3CB
Necroptosis	24/159	3.45496e-07	CAMK2B;HSP90AA1;STAT1;STAT2;STAT3;TYK2;CFLAR;TNF;TNFRSF1A;CYLD;MAPK8;CASP8;IL1B;BCL2;VDAC2;BAX;VDAC1;PGAM5;JAK2;BID;SQSTM1;JAK3;TLR4;JAK1
Synaptic vesicle cycle	16/78	4.79522e-07	UNC13B;SNAP25;RAB3A;UNC13A;SLC32A1;SYT1;CLTC;CPLX2;SLC6A3;DNM1;RIMS1;SLC6A9;SLC17A7;SLC18A1;VAMP2;SLC18A3
Aldosterone-regulated sodium reabsorption	11/37	5.81886e-07	PIK3CA;IRS1;NEDD4L;PIK3CD;PIK3R3;MAPK1;PIK3R2;PRKCA;PIK3CB;PIK3R1;MAPK3
RIG-I-like receptor signaling pathway	15/70	6.01523e-07	CXCL8;DDX58;TNF;RELA;NFKB1;IFIH1;CXCL10;CYLD;MAPK8;CASP8;TBK1;TRAF3;TRAF6;IL12B;IKBKG
Endocytosis	30/252	2.35282e-06	CLTC;NEDD4L;CXCR4;ARRB2;PLD1;PRKCZ;EGFR;PLD2;GRK1;CDC42;CXCR1;GRK5;GRK4;GRK7;CXCR2;GRK6;CCR5;RAB8A;SH3GL2;HSPA8;SMAD3;SMURF1;CAV1;DNM1;EPN1;NEDD4;TRAF6;IL2RB;MDM2;HSPA1A
Natural killer cell mediated cytotoxicity	20/131	2.69388e-06	CSF2;SYK;PIK3R3;PIK3CD;PRKCA;PIK3R2;PIK3R1;PIK3CB;TNF;VAV1;ICAM1;PIK3CA;LCK;MAPK1;PTK2B;FYN;RAF1;SOS1;BID;MAPK3
Cytosolic DNA-sensing pathway	13/63	5.26325e-06	DDX58;IL18;RELA;NFKB1;CXCL10;IL6;TBK1;IL1B;POLR2F;IKBKG;POLR2H;POLR3K;POLR2K
Rheumatoid arthritis	16/93	5.52318e-06	JUN;CSF2;CXCL8;PTH;CCL3L3;IL18;CXCL1;FOS;TNF;ICAM1;VEGFA;IL6;IL23A;IL1B;CCL2;TLR4
Hedgehog signaling pathway	12/56	8.00547e-06	CCND1;SMURF1;HHIP;PRKACG;SUFU;IHH;BCL2;CSNK1D;ARRB2;PRKACB;CSNK1G2;CDON
Bacterial invasion of epithelial cells	14/77	1.09232e-05	CAV1;CLTC;PIK3CD;PIK3R3;PIK3R2;PIK3CB;PIK3R1;DNM1;CDC42;CTTN;PIK3CA;CTNNA1;CTNNB1;MET
Epithelial cell signaling in Helicobacter pylori infection	13/70	1.76589e-05	LYN;JUN;CXCL8;CXCL1;EGFR;RELA;NFKB1;CDC42;MAPK8;CXCR1;CXCR2;IKBKG;MET
Ovarian steroidogenesis	11/51	1.78439e-05	LHCGR;PRKACG;FSHB;FSHR;GNAS;ADCY2;ADCY1;ADCY8;PTGS2;PRKACB;ADCY6
Adherens junction	13/71	2.07076e-05	SMAD4;SMAD3;CTNND1;EGFR;CDC42;CTNNA1;EP300;MAPK1;CTNNB1;FYN;MET;MAPK3;FGFR1
Tight junction	21/169	3.9558e-05	JUN;PCNA;HSPA4;PRKCE;NEDD4L;GATA4;PRKCZ;TUBA4A;CDC42;PPP2CA;DLG1;MAPK8;TUBA1A;CCND1;CTTN;PPP2R1A;CDK4;PRKACG;NEDD4;PRKACB;RAB8A
Intestinal immune network for IgA production	10/48	5.87917e-05	CCL25;IL10;IL4;CD40;IL6;IL5;CCR9;CXCR4;CCR10;IL2
Herpes simplex virus 1 infection	43/498	7.51988e-05	PIK3CD;PIK3R3;PIK3R2;PIK3CB;PIK3R1;TNF;RELA;IFIH1;CASP9;C5;TBK1;CASP8;AKT1;CCL2;IL12B;IKBKG;BAK1;JAK2;BID;B2M;JAK1;APAF1;SYK;STAT1;DDX58;BAD;STAT2;TYK2;NFKB1;MTOR;TNFRSF1A;PPP1CA;IL6;PIK3CA;OAS1;TRAF3;TRAF6;IL1B;BCL2;CYCS;BAX;TP53;BCL2L1
Cholesterol metabolism	10/50	8.48728e-05	SOAT1;SOAT2;APOA2;APOA1;VDAC2;LPL;VDAC1;LPA;APOB;LIPA
Viral myocarditis	11/60	8.7615e-05	CASP9;CD40;CASP8;CCND1;CAV1;CYCS;DMD;FYN;BID;ICAM1;EIF4G1
AMPK signaling pathway	16/120	0.000139502	IRS1;PIK3R3;PIK3CD;PIK3R2;PIK3R1;PIK3CB;MTOR;PPP2CA;CCND1;PIK3CA;PPP2R1A;AKT1;PPARG;PPARGC1A;FBP1;RAB8A
Ubiquitin mediated proteolysis	17/140	0.000276147	FANCL;SMURF1;SIAH1;UBE2E2;NEDD4L;BRCA1;UBE2L3;FZR1;CDC34;UBB;TRAF6;NEDD4;UBC;MDM2;STUB1;VHL;SKP2
TGF-beta signaling pathway	13/94	0.000400878	SMAD4;SMAD3;SMURF1;TNF;SMAD5;GREM1;PPP2CA;TFDP1;PPP2R1A;MYC;EP300;MAPK1;MAPK3
Amyotrophic lateral sclerosis	32/364	0.00044036	GRIA1;GRIA2;BECN1;PSMD14;NDUFB6;TNF;PSMA8;CASP9;GRIN2A;TBK1;TUBA1A;BID;NEFH;RAB8A;GABARAPL1;APAF1;BAD;TUBA4A;MTOR;GRIN1;TNFRSF1A;TUBB2A;BCL2;CYCS;BAX;VDAC1;MATR3;UQCRC2;TP53;SQSTM1;ATF4;BCL2L1
Asthma	7/31	0.00045313	IL10;IL4;CD40;IL5;IL13;IL9;TNF
PPAR signaling pathway	11/74	0.00059124	RXRB;RXRA;UBC;APOA2;APOA1;LPL;PPARG;PLIN1;PPARA;APOA5;RXRG
Dilated cardiomyopathy	12/96	0.0016328	PRKACG;GNAS;ADCY2;ADRB1;DMD;ADCY1;CACNA1S;ADCY8;TNF;PRKACB;ADCY6;TTN
Allograft rejection	7/38	0.00163851	IL10;IL4;CD40;IL5;IL12B;TNF;IL2
Inositol phosphate metabolism	10/73	0.00195909	PLCB3;PLCB4;PLCZ1;PIK3CA;PTEN;PIK3CD;PIK3CB;PLCB1;PLCB2;PIK3CG
Nicotine addiction	7/40	0.00223309	GRIA1;GRIA2;GRIN2A;SLC32A1;SLC17A7;GRIA4;GRIN1
Bile secretion	11/90	0.00300485	RXRA;SCT;CA2;PRKACG;SCTR;GNAS;ADCY2;ADCY1;ADCY8;PRKACB;ADCY6
Vasopressin-regulated water reabsorption	7/44	0.00390824	PRKACG;GNAS;AQP2;DYNLL1;PRKACB;ADCY6;VAMP2
Notch signaling pathway	8/59	0.00574148	KAT2B;NOTCH3;HDAC2;TLE1;NUMB;PSEN2;EP300;PSEN1
Tyrosine metabolism	6/36	0.00585909	DDC;TPO;GOT1;FAH;TYR;HPD
Protein processing in endoplasmic reticulum	16/171	0.00620936	BCAP31;HSPA8;HSP90AA1;RAD23A;HERPUD1;DNAJA1;DNAJC1;MAPK8;BAG1;BCL2;BAX;STUB1;BAK1;CRYAB;ATF4;HSPA1A
Maturity onset diabetes of the young	5/26	0.00626031	NEUROD1;NR5A2;PAX6;IAPP;HNF1A
Steroid biosynthesis	4/20	0.0123983	SOAT1;SOAT2;CEL;LIPA
Staphylococcus aureus infection	10/95	0.0128155	C4B;IL10;C4A;C5;C1S;C3AR1;MASP2;FPR3;ICAM1;C2
RNA polymerase	5/31	0.0133592	POLR2F;POLR2H;POLR2I;POLR3K;POLR2K
Type I diabetes mellitus	6/43	0.0139427	GAD1;IL1B;IL12B;GAD2;TNF;IL2
Hematopoietic cell lineage	10/99	0.0167641	IL4;GYPA;IL6;CSF2;IL5;CR1;IL1B;KIT;CD38;TNF
Renin-angiotensin system	4/23	0.0202999	CMA1;AGTR1;KLK2;AGTR2
Thermogenesis	18/232	0.0237041	KDM3A;NDUFB6;ADCY2;ADCY1;ADCY8;ADCY6;MTOR;ADRB3;PRKACG;RPS6KA2;GNAS;PPARG;UQCRC2;PLIN1;SOS1;PRKACB;PPARGC1A;FGFR1
DNA replication	5/36	0.0245208	PCNA;MCM7;MCM3;RPA2;MCM2
Primary immunodeficiency	5/38	0.030275	CD40;LCK;IKBKG;RAG2;JAK3
Autoimmune thyroid disease	6/53	0.0356318	IL10;IL4;CD40;TPO;IL5;IL2
Fanconi anemia pathway	6/54	0.0385716	FANCM;FANCL;FANCA;RPA2;FANCC;BRCA1
Phenylalanine metabolism	3/17	0.0418643	DDC;GOT1;HPD
Pyrimidine metabolism	6/56	0.0449025	NME7;NME2;ENTPD8;NME3;TK1;NME1

## Sheet: CHD_Healthy
Activated networks					Repressed networks
Term	Overlap	P.value	Genes		Term	Overlap	P.value	Genes
Cytokine-cytokine receptor interaction	69/295	4.68116e-47	ACVRL1;CSF2;CXCL8;IL23R;CXCL1;FASLG;CXCL13;TNF;CXCL16;IL18RAP;CCR9;IL12B;CCR8;CCR7;CCR6;CCR5;CCR4;CCR3;CCR2;IL10;IL4R;IL13;IL18;IFNG;IL23A;IL1B;CX3CR1;CCL3L3;CXCR5;CXCR4;CSF2RB;CXCR6;ACVR1B;CCL8;CXCR1;CXCR3;CCL5;CXCR2;CCL2;CCL19;CCL18;IL12RB1;CCL17;CCR10;CCR1;CCL25;XCR1;CCL22;TGFB1;TSLP;TGFB3;IL10RA;PPBP;INHBA;IL2;BMP4;IL4;BMP3;CXCL10;IL6;CD4;IL5;IL7;IL2RA;IL9;IL2RB;IL7R;CCL27;PF4		Chemokine signaling pathway	61/192	2.09326e-50	PIK3CD;ARRB2;PIK3CB;CX3CL1;PIK3CG;GNGT1;PREX1;GNGT2;PRKACG;CCR9;CCR7;CCR6;IKBKG;PRKACA;CCR5;PRKACB;CCR4;CCR3;CCR2;PLCB3;PLCB4;PIK3CA;PLCB1;PLCB2;GNAI3;PIK3R3;CXCR4;PIK3R2;ADCY2;PIK3R1;ADCY1;CXCR6;ADCY8;PRKCZ;GNAI1;PIK3R5;GNAI2;GRK1;GNG10;GNG3;GNG2;GRK5;CXCR1;GRK4;GNG4;GRK7;CXCR3;GNG7;GRK6;CXCR2;GNG8;CCR1;XCR1;CCL20;GNG12;GNG13;GNB2;GNB1;GNB4;GNB3;GNB5
Pathways in cancer	83/531	3.19433e-42	RET;CDKN1A;SPI1;CXCL8;CALML6;IL23R;FASLG;ETS1;CCND1;PRKACG;SUFU;IL12B;EP300;IKBKG;RAC1;JAK2;SKP2;JAK3;IL4R;MMP1;DAPK2;IL13;FOS;F2;MMP9;IFNG;IL23A;CCNE1;PPARG;HDAC2;CAMK2D;HDAC1;PTGER1;LPAR1;ADCY3;CXCR4;ADCY2;CSF2RB;STK4;KNG1;RELA;ADCY5;GNAI2;CDC42;RXRB;RXRA;ERBB2;GNA12;STAT6;VHL;IL12RB1;CAMK2G;JUN;SMAD4;TGFB1;GADD45B;STAT1;GADD45A;TGFB3;EGF;STAT2;STAT3;FN1;IGF2;NFKB1;PML;IL2;VEGFA;BMP4;IL4;IL6;IL…		Dopaminergic synapse	50/132	8.14994e-46	PPP2R2A;ARRB2;GNGT1;PPP3CA;GNGT2;PPP2R1A;KIF5B;PRKACG;PRKACA;PRKACB;SLC18A2;PRKCA;PLCB3;PLCB4;PLCB1;PLCB2;GRIA1;CAMK2B;GRIA2;DDC;MAOB;MAOA;CAMK2A;GNAI3;GNAI1;GNAI2;PPP2CA;GNG10;GRIN2A;GNG3;MAPK8;GNG2;GNG4;GNG7;GNG8;DRD1;DRD2;GRIA4;GNG12;GNG13;GNAO1;TH;PPP2R2C;GNB2;GNB1;GNAS;GNB4;GNB3;GNB5;CALM1
Chemokine signaling pathway	54/192	1.74142e-41	CXCL8;CXCL1;CXCL13;CXCL16;PRKACG;CCR9;CCR8;CCR7;CCR6;IKBKG;RAC1;CCR5;JAK2;CCR4;JAK3;CCR3;CCR2;VAV2;FGR;CX3CR1;SRC;CCL3L3;CXCR5;ADCY3;CXCR4;ADCY2;CXCR6;RELA;ADCY5;GNAI2;CDC42;CCL8;CXCR1;CCL5;CXCR3;CXCR2;CCL2;CCL19;CCL18;CCL17;CCR10;CCR1;CCL25;XCR1;CCL22;STAT1;STAT2;STAT3;PPBP;NFKB1;CXCL10;GRB2;CCL27;PF4		Cholinergic synapse	47/113	2.04065e-45	CHRM2;CAMK2B;CHRM3;CHRM1;CHAT;CAMK2A;GNAI3;PIK3R3;PIK3CD;PIK3R2;ADCY2;PIK3R1;PIK3CB;ADCY1;ADCY8;PIK3CG;GNAI1;PIK3R5;GNAI2;GNGT1;GNG10;GNG3;GNGT2;GNG2;GNG4;PRKACG;GNG7;GNG8;PRKACA;PRKACB;SLC18A3;PRKCA;GNG12;GNG13;GNAO1;PLCB3;PLCB4;PIK3CA;GNB2;KCNQ2;GNB1;KCNQ3;GNB4;GNB3;GNB5;PLCB1;PLCB2
Viral protein interaction with cytokine and cytokine receptor	42/100	6.9262e-41	CX3CR1;CXCL8;CCL3L3;CXCR5;CXCR4;CXCL1;CXCL13;TNF;IL18RAP;CCL8;CXCR1;CCL5;CXCR3;CXCR2;CCR9;CCR8;CCL2;CCR7;CCR6;CCL19;CCR5;CCL18;CCR4;CCL17;CCR10;CCR3;CCR2;CCR1;IL10;CCL25;XCR1;CCL22;IL10RA;IL18;PPBP;IL2;CXCL10;IL6;IL2RA;IL2RB;CCL27;PF4		Neuroactive ligand-receptor interaction	71/341	9.85361e-45	CHRM2;GLP1R;CHRM3;CHRM1;SCT;PMCH;MLNR;HTR2B;HTR2C;ADM;HTR2A;TRH;ADRA1B;RXFP2;MC4R;HTR6;EDNRB;CCKAR;BDKRB2;BDKRB1;UTS2R;LHCGR;TACR3;AVPR1A;TACR1;OPRM1;PDYN;TAAR1;ADRA2A;TRHR;MC3R;ADRB3;FSHR;AGTR1;CRH;IAPP;GRIA1;GRIA2;CALCB;GRP;GIPR;PTH;NPY4R;PTAFR;MCHR2;GRIN2A;NPY;DRD1;DRD2;NTSR2;GRIA4;GABBR2;HTR1E;GCGR;SCTR;HTR1A;HTR1B;CCK;NMBR;AGT;TSHR;GRIN1;KISS1;POMC;MAS1;MC1R;SST;GHRH;LEP;GNRH1;NMUR2
Human cytomegalovirus infection	51/225	3.83264e-34	ATF2;CDKN1A;CXCL8;CALML6;FASLG;TNF;AKAP13;PPP3CB;PPP3CC;CCND1;PRKACG;IKBKG;RAC1;CCR5;CCR3;HLA-B;HLA-C;HLA-A;HLA-F;HLA-G;HLA-E;IL1B;ATF4;PTGER1;SRC;CCL3L3;ADCY3;CXCR4;ADCY2;RELA;ADCY5;GNAI2;PPP3R1;PPP3R2;CCL5;CXCR2;GNA12;CCL2;CCR1;IL10RA;STAT3;NFATC1;NFKB1;MAPK12;NFATC4;VEGFA;IL6;CDK4;GRB2;CALR;CALM1		Morphine addiction	42/91	4.75466e-43	PDE1C;PDE1A;GNAI3;ADCY2;ARRB2;ADCY1;ADCY8;GNAI1;GNAI2;GNGT1;GNG10;GNG3;PDE11A;GNGT2;GNG2;GRK5;GNG4;GRK4;PRKACG;GNG7;GRK6;GNG8;DRD1;PRKACA;PDE8A;PRKACB;GABBR2;SLC32A1;PDE2A;PRKCA;OPRM1;GNG12;GNG13;GNAO1;PDE10A;GNB2;GNB1;GNAS;GNB4;PDE3A;GNB3;GNB5
Human T-cell leukemia virus 1 infection	49/219	1.51039e-32	ATF2;CDKN1A;SPI1;CSF2;CD3E;ETS1;TNF;ICAM1;PPP3CB;ZFP36;PPP3CC;CCND1;PRKACG;EP300;IKBKG;JAK3;HLA-B;HLA-C;HLA-A;FOS;HLA-F;HLA-G;HLA-E;CCNE1;ATF4;ADCY3;ADCY2;RELA;ADCY5;PPP3R1;PPP3R2;EGR1;JUN;SMAD4;TGFB1;TGFB3;NFATC1;IL2;NFKB1;NFATC4;FOSL1;IL6;CD4;CDK4;IL2RA;IL2RB;CALR;RAN;BCL2L1		Melanogenesis	43/101	3.74019e-42	CAMK2B;WNT2B;CAMK2A;GNAI3;WNT8A;WNT8B;ADCY2;ADCY1;ADCY8;GNAI1;GNAI2;WNT6;EDNRB;WNT11;PRKACG;PRKACA;WNT1;PRKACB;WNT2;WNT3;FZD1;WNT10B;WNT10A;WNT5B;WNT3A;WNT7B;WNT5A;WNT9B;WNT7A;PRKCA;WNT9A;TYR;WNT16;GNAO1;POMC;PLCB3;MC1R;PLCB4;GNAS;CTNNB1;CALM1;PLCB1;PLCB2
Kaposi sarcoma-associated herpesvirus infection	46/193	6.5339e-32	CDKN1A;CSF2;CXCL8;CALML6;SRC;CXCL1;RELA;ICAM1;C3;PPP3R1;PPP3CB;ZFP36;PPP3R2;PPP3CC;CCND1;UBC;CCR8;EP300;IKBKG;RAC1;CCR5;JAK2;CCR4;CCR3;CCR1;JUN;STAT1;STAT2;STAT3;HLA-B;HLA-C;NFATC1;HLA-A;FOS;TYK2;HLA-F;HLA-G;NFKB1;MAPK12;HLA-E;NFATC4;VEGFA;IL6;CDK4;CALM1;IRF9		Circadian entrainment	41/97	4.50247e-40	GRIA1;CAMK2B;GRIA2;CAMK2A;GNAI3;ADCY2;ADCY1;ADCY8;GNAI1;GNAI2;GNGT1;GNG10;GRIN2A;GNG3;RPS6KA5;GNGT2;GNG2;GNG4;PRKACG;GNG7;GNG8;PRKACA;PRKACB;PRKG1;GRIA4;PRKCA;GNG12;GNG13;GRIN1;GNAO1;PLCB3;PLCB4;GNB2;GNB1;GNAS;GNB4;GNB3;GNB5;CALM1;PLCB1;PLCB2
Th17 cell differentiation	34/107	1.9191e-28	IL23R;CD3E;RELA;RXRB;PPP3R1;PPP3CB;PPP3R2;PPP3CC;RXRA;STAT6;IKBKG;JAK2;IL12RB1;JAK3;JUN;SMAD4;IL4R;TGFB1;STAT1;STAT3;NFATC1;FOS;TYK2;IL2;NFKB1;MAPK12;IL4;IL6;CD4;IFNG;IL23A;IL1B;IL2RA;IL2RB		Glutamatergic synapse	42/114	5.27466e-38	GRIA1;GRIA2;GNAI3;ADCY2;ADCY1;ADCY8;GNAI1;GNAI2;GNGT1;PPP3CA;GNG10;GRIN2A;GNG3;GNGT2;GNG2;GNG4;PRKACG;GNG7;GNG8;DLGAP1;SLC17A7;PRKACA;SLC38A3;PRKACB;GRIA4;PRKCA;GNG12;GNG13;GRIN1;GNAO1;PLCB3;PLCB4;GNB2;GNB1;GNAS;GNB4;GNB3;GNB5;PLCB1;PLCB2;SHANK3;SHANK2
Lipid and atherosclerosis	44/215	1.40327e-27	CAMK2D;CXCL8;CALML6;SRC;CCL3L3;CXCL1;FASLG;TNF;RELA;ICAM1;RXRB;CDC42;PPP3R1;PPP3CB;PPP3R2;PPP3CC;RXRA;CCL5;IL12B;CCL2;IKBKG;RAC1;JAK2;CAMK2G;HSPA8;JUN;MMP1;PDPK1;STAT3;IL18;NFATC1;FOS;MMP9;NFKB1;MAPK12;VAV2;SELP;CYP2C8;IL6;IL1B;PPARG;CALM1;ATF4;BCL2L1		Relaxin signaling pathway	43/129	1.01554e-36	GNAI3;PIK3R3;PIK3CD;PIK3R2;ADCY2;PIK3R1;ARRB2;PIK3CB;ADCY1;ADCY8;PRKCZ;RXFP2;GNAI1;GNAI2;GNGT1;GNG10;GNG3;MAPK8;EDNRB;GNGT2;GNG2;GNG4;PRKACG;GNG7;GNG8;PRKACA;PRKACB;PRKCA;GNG12;GNG13;VEGFA;GNAO1;PLCB3;PLCB4;PIK3CA;GNB2;GNB1;GNAS;GNB4;GNB3;GNB5;PLCB1;PLCB2
JAK-STAT signaling pathway	38/162	2.96742e-26	CDKN1A;CSF2;IL23R;CSF2RB;SOCS1;CCND1;EP300;IL12B;STAT6;JAK2;IL12RB1;JAK3;IL10;IL4R;TSLP;EGF;STAT1;IL10RA;STAT2;IL13;STAT3;PTPN11;TYK2;IL2;IL4;IL6;IL5;IFNG;IL23A;IL7;IL2RA;IL9;IL2RB;GRB2;PTPN6;IL7R;IRF9;BCL2L1		Cushing syndrome	46/155	1.29007e-36	CAMK2B;WNT2B;CAMK2A;GNAI3;WNT8A;KCNA4;WNT8B;ADCY2;ADCY1;ADCY8;GNAI1;GNAI2;WNT6;PDE11A;WNT11;CYP11A1;PRKACG;PRKACA;WNT1;PDE8A;PRKACB;WNT2;WNT3;FZD1;WNT10B;WNT10A;WNT5B;HSD3B2;WNT3A;WNT7B;WNT5A;HSD3B1;WNT9B;WNT7A;WNT9A;WNT16;AGT;POMC;PLCB3;PLCB4;AGTR1;GNAS;CRH;CTNNB1;PLCB1;PLCB2
Coronavirus disease	43/232	3.88361e-25	CFD;C1QB;C1QA;CSF2;CXCL8;C1S;C1R;F13A1;ADAR;TNF;RELA;C3;IFIH1;C4A;C5;C3AR1;IL12B;CCL2;IKBKG;JUN;STAT1;DDX58;MMP1;STAT2;STAT3;MX1;ISG15;FOS;TYK2;F2;IL2;NFKB1;MAPK12;SELP;CXCL10;IL6;OAS1;IL1B;OAS3;MASP2;IRF9;HBEGF;C1QC		Pathways in cancer	75/531	5.13562e-35	WNT2B;PIK3CD;PIK3CB;FGF1;GNGT1;SHH;EDNRB;RPS6KA5;GNGT2;PRKACG;BDKRB2;BDKRB1;IKBKG;PRKACA;PRKACB;WNT5B;WNT5A;WNT9B;PRKCA;WNT9A;WNT16;PLCB3;PLCB4;PIK3CA;AGTR1;PLCB1;PLCB2;CAMK2B;CAMK2A;WNT8A;GNAI3;WNT8B;PIK3R3;CXCR4;ADCY2;PIK3R2;ADCY1;PIK3R1;ADCY8;GNAI1;LRP6;GNAI2;RXRB;WNT6;GNG10;GNG3;MAPK8;GNG2;WNT11;GNG4;GNG7;GNG8;WNT1;WNT2;WNT3;FZD1;WNT10B;WNT10A;TGFB2;WNT3A;WNT7B;WNT7A;GNG12;AGT;GNG13;VEGFA;GNB…
Chagas disease	30/102	4.10006e-24	C1QB;C1QA;CXCL8;CCL3L3;SERPINE1;FASLG;CD3E;TNF;KNG1;RELA;GNAI2;C3;GNA15;CCL5;IL12B;CCL2;IKBKG;IL10;JUN;TGFB1;TGFB3;FOS;IL2;NFKB1;MAPK12;IL6;IFNG;IL1B;CALR;C1QC		Serotonergic synapse	39/113	4.57367e-34	DDC;MAOB;MAOA;HTR2B;GNAI3;HTR2C;HTR2A;GNAI1;GNAI2;GNGT1;HTR6;GNG10;GNG3;GNGT2;GNG2;GNG4;PRKACG;GNG7;GNG8;PRKACA;PRKACB;SLC18A2;HTR1E;HTR1A;HTR1B;PRKCA;GNG12;GNG13;GNAO1;PLCB3;PLCB4;GNB2;GNB1;GNAS;GNB4;GNB3;GNB5;PLCB1;PLCB2
Inflammatory bowel disease	25/65	1.26362e-23	IL23R;TNF;RELA;IL18RAP;IL12B;STAT6;IL12RB1;IL10;JUN;IL4R;TGFB1;STAT1;TGFB3;IL13;STAT3;IL18;NFATC1;IL2;NFKB1;IL4;IL6;IL5;IFNG;IL23A;IL1B		cAMP signaling pathway	49/216	7.52897e-33	CHRM2;GLP1R;CHRM1;PIK3CD;PIK3CB;HTR6;PRKACG;CNGA1;CNGA2;PRKACA;PRKACB;LHCGR;PIK3CA;FSHR;CNGB1;GRIA1;CAMK2B;GRIA2;GIPR;CAMK2A;GNAI3;PIK3R3;PIK3R2;ADCY2;PIK3R1;ADCY1;ADCY8;GNAI1;GNAI2;GRIN2A;MAPK8;NPY;TNNI3;DRD1;DRD2;GRIA4;GABBR2;HTR1E;BDNF;HTR1A;HTR1B;TSHR;GRIN1;POMC;PDE10A;SST;PDE3A;GNAS;CALM1
Neuroactive ligand-receptor interaction	49/341	2.27528e-23	RXFP4;OXT;C3AR1;GNRHR;ADORA1;NPY5R;NPFF;OPRM1;PDYN;F2;ADRA2C;ADRA2A;SSTR4;GAL;APLNR;OPRD1;NPB;PTGER1;LPAR1;OPRL1;PLG;MCHR1;KNG1;MCHR2;C3;C5;GALR3;NPW;GALR2;NPBWR1;NPY;NPBWR2;PENK;HRH4;PPY;KISS1R;S1PR1;TAC3;HCRT;S1PR5;DRD4;P2RY14;OPRK1;HCRTR1;POMC;PYY;SST;NMU;NMUR1		Human cytomegalovirus infection	49/225	5.86927e-32	PIK3CD;PIK3CB;CX3CL1;GNGT1;PPP3CA;GNGT2;PRKACG;IKBKG;PRKACA;CCR5;PRKACB;CCR3;PRKCA;PLCB3;PLCB4;PIK3CA;PLCB1;PLCB2;GNAI3;PIK3R3;CXCR4;PIK3R2;ADCY2;PIK3R1;ADCY1;ADCY8;GNAI1;GNAI2;GNG10;GNG3;GNG2;GNG4;GNG7;CXCR2;GNG8;CCR1;GNG12;GNG13;VEGFA;GNAO1;GNB2;GNB1;GNAS;GNB4;MDM2;CTNNB1;GNB3;GNB5;CALM1
Th1 and Th2 cell differentiation	28/92	4.79396e-23	CD3E;RELA;PPP3CB;PPP3R1;PPP3CC;PPP3R2;IL12B;STAT6;IKBKG;JAK2;IL12RB1;JAK3;JUN;IL4R;STAT1;IL13;NFATC1;FOS;TYK2;IL2;MAPK12;NFKB1;IL4;CD4;IL5;IFNG;IL2RA;IL2RB		Calcium signaling pathway	48/240	1.58195e-29	CHRM2;CAMK2B;CHRM3;CHRM1;PDE1C;PDE1A;PTAFR;CAMK2A;HTR2B;CXCR4;HTR2C;ADCY2;ADCY1;HTR2A;ADCY8;FGF1;ADRA1B;MYLK;PPP3CA;GNA14;HTR6;GRIN2A;EDNRB;CCKAR;PRKACG;BDKRB2;BDKRB1;DRD1;PRKACA;PRKACB;LHCGR;TNNC2;TACR3;PRKCA;AVPR1A;TACR1;TRHR;GRIN1;VEGFA;PLCB3;PLCB4;ADRB3;AGTR1;GNAS;CALM1;PLCB1;PLCB2;PLCD4
Complement and coagulation cascades	27/85	7.95278e-23	C1QB;CFD;C1QA;SERPINA1;C1S;C1R;SERPINE1;F13A1;PLAT;PLG;CLU;KNG1;C3;C4A;C5;C3AR1;CR1;F12;SERPINF2;F2;F3;F5;F8;SERPING1;MASP2;KLKB1;C1QC		GABAergic synapse	31/89	1.92501e-27	GNAI3;ADCY2;ADCY1;ADCY8;GNAI1;GNAI2;GNGT1;GNG10;GNG3;GNGT2;GNG2;GNG4;PRKACG;GNG7;GNG8;PRKACA;SLC38A3;PRKACB;GABBR2;SLC32A1;GAD1;GAD2;PRKCA;GNG12;GNG13;GNAO1;GNB2;GNB1;GNB4;GNB3;GNB5
C-type lectin receptor signaling pathway	29/104	1.2849e-22	CALML6;SRC;TNF;RELA;PPP3R1;PPP3CB;PPP3R2;PPP3CC;IL12B;IKBKG;CCL17;IL10;JUN;CCL22;STAT1;STAT2;NFATC1;PTPN11;IL2;NFKB1;MAPK12;NFATC4;IL6;IL23A;CD209;IL1B;BCL3;CALM1;IRF9		Retrograde endocannabinoid signaling	37/148	1.15871e-26	GRIA1;GRIA2;GNAI3;ADCY2;ADCY1;ADCY8;GNAI1;GNAI2;GNGT1;RIMS1;GNG10;GNG3;MAPK8;GNGT2;GNG2;GNG4;PRKACG;GNG7;GNG8;SLC17A7;PRKACA;PRKACB;GRIA4;SLC32A1;PRKCA;GNG12;GNG13;GNAO1;PLCB3;PLCB4;GNB2;GNB1;GNB4;GNB3;GNB5;PLCB1;PLCB2
Epstein-Barr virus infection	37/202	1.36763e-21	CDKN1A;HDAC2;HDAC1;CD3E;TNF;RELA;ICAM1;CCND1;IKBKG;RAC1;SKP2;JAK3;JUN;GADD45B;GADD45A;STAT1;DDX58;STAT2;STAT3;HLA-B;HLA-C;ISG15;HLA-A;TYK2;HLA-F;HLA-G;NFKB1;MAPK12;HLA-E;CXCL10;IL6;OAS1;CCNE1;CDK4;OAS3;CALR;IRF9		Proteoglycans in cancer	42/205	2.17354e-26	CAMK2B;WNT2B;CAMK2A;WNT8A;IHH;PIK3R3;WNT8B;PIK3CD;PIK3R2;PIK3R1;PIK3CB;WNT6;SHH;WNT11;PRKACG;PRKACA;WNT1;PRKACB;WNT2;WNT3;EIF4B;FZD1;WNT10B;WNT10A;TGFB2;WNT5B;WNT3A;WNT7B;WNT5A;WNT9B;WNT7A;ANK2;PRKCA;ANK3;WNT9A;WNT16;ANK1;VEGFA;CTTN;PIK3CA;MDM2;CTNNB1
Measles	31/139	6.28557e-21	ADAR;FASLG;CD3E;RELA;IFIH1;CCND1;IL12B;IKBKG;JAK3;HSPA8;JUN;DDX58;STAT1;STAT2;MX1;STAT3;FOS;TYK2;IL2;NFKB1;IL6;OAS1;CCNE1;CD209;CDK4;IL1B;OAS3;IL2RA;IL2RB;IRF9;BCL2L1		Apelin signaling pathway	35/137	1.25251e-25	GNAI3;ADCY2;ADCY1;ADCY8;PIK3CG;GNAI1;MYLK;PIK3R5;GNAI2;GNGT1;GNG10;GNG3;GNGT2;GNG2;GNG4;PRKACG;GNG7;GNG8;PRKACA;PRKACB;GNG12;GNG13;PLCB3;PLCB4;MYL2;GNB2;MYL3;GNB1;AGTR1;GNB4;GNB3;GNB5;CALM1;PLCB1;PLCB2
Hepatitis B	33/162	6.91508e-21	ATF2;CDKN1A;CXCL8;PCNA;SRC;FASLG;TNF;RELA;IFIH1;EP300;STAT6;IKBKG;JAK2;JAK3;JUN;SMAD4;TGFB1;TGFB3;DDX58;STAT1;STAT2;STAT3;NFATC1;FOS;TYK2;MMP9;NFKB1;MAPK12;NFATC4;IL6;CCNE1;GRB2;ATF4		Alcoholism	39/186	5.68106e-25	DDC;MAOB;MAOA;GNAI3;HDAC8;CAMKK1;GNAI1;GNAI2;GNGT1;GNG10;GRIN2A;GNG3;GNGT2;GNG2;GNG4;PRKACG;GNG7;NPY;GNG8;DRD1;PRKACA;DRD2;PRKACB;SLC18A2;BDNF;PDYN;GNG12;GNG13;GRIN1;GNAO1;TH;GNB2;GNB1;GNAS;GNB4;CRH;GNB3;GNB5;CALM1
Viral carcinogenesis	36/203	1.51532e-20	YWHAE;ATF2;CDKN1A;HDAC2;HDAC1;SRC;HDAC9;RELA;C3;CDC42;CCND1;PRKACG;CCR8;EP300;IKBKG;RAC1;SKP2;CCR5;CCR4;JAK3;CCR3;JUN;STAT3;HLA-B;HLA-C;HLA-A;HLA-F;HLA-G;NFKB1;HLA-E;CCNE1;CDK4;CDK1;GRB2;IRF9;ATF4		Adrenergic signaling in cardiomyocytes	35/150	3.48112e-24	CAMK2B;CAMK2A;GNAI3;PPP2R2A;ADCY2;ADCY1;ADRA1B;ADCY8;PIK3CG;GNAI1;PIK3R5;GNAI2;PPP2CA;CACNG7;RPS6KA5;PPP2R1A;PRKACG;TNNI3;PRKACA;PRKACB;PRKCA;AGT;PLCB3;PLCB4;ACTC1;PPP2R2C;MYL2;MYL3;AGTR1;GNAS;CALM1;PLCB1;PLCB2;MYH6;MYH7
Cellular senescence	32/156	2.18558e-20	CDKN1A;CXCL8;CALML6;SERPINE1;ETS1;KIR2DL4;RELA;PPP3R1;PPP3CB;PPP3R2;PPP3CC;CCND1;TGFB1;GADD45B;GADD45A;TGFB3;HLA-B;HLA-C;NFATC1;HLA-A;HLA-F;HLA-G;NFKB1;HIPK3;MAPK12;HLA-E;NFATC4;IL6;CCNE1;CDK4;CDK1;CALM1		Phototransduction	18/28	1.11915e-22	RCVRN;GUCA1B;GUCA1A;GUCY2F;GNGT1;GRK1;GNAT2;GRK7;GNB1;CNGA1;RHO;SAG;PDE6B;GNAT1;PDE6A;CALM1;RGS9;CNGB1
Pertussis	24/76	2.32216e-20	IL10;C1QB;C1QA;JUN;CXCL8;C1S;CALML6;C1R;FOS;TNF;RELA;MAPK12;NFKB1;GNAI2;C3;C4A;C5;IL6;IL23A;IL1B;IL12B;SERPING1;CALM1;C1QC		Signaling pathways regulating pluripotency of stem cells	32/143	1.29985e-21	WNT2B;DLX5;ONECUT1;WNT8A;PIK3R3;PIK3CD;WNT8B;PIK3R2;PIK3R1;PIK3CB;WNT6;WNT11;WNT1;WNT2;WNT3;FZD1;WNT10B;WNT10A;WNT5B;WNT3A;WNT7B;WNT5A;WNT9B;WNT7A;PAX6;WNT9A;WNT16;ISL1;REST;PIK3CA;CTNNB1;BMPR1A
T cell receptor signaling pathway	27/104	3.03423e-20	CSF2;CD3E;TNF;RELA;CDC42;PPP3R1;PPP3CB;PPP3R2;PPP3CC;IKBKG;IL10;JUN;PDPK1;NFATC1;FOS;IL2;NFKB1;MAPK12;VAV2;IL4;CD4;IL5;IFNG;CD8A;CDK4;GRB2;PTPN6		Wnt signaling pathway	34/166	1.45087e-21	CAMK2B;WNT2B;CAMK2A;WNT8A;WNT8B;LRP6;WNT6;PPP3CA;MAPK8;WNT11;WIF1;PRKACG;PRKACA;WNT1;PRKACB;WNT2;WNT3;FZD1;WNT10B;WNT10A;WNT5B;WNT3A;WNT7B;WNT5A;WNT9B;WNT7A;PRKCA;WNT9A;WNT16;PLCB3;PLCB4;CTNNB1;PLCB1;PLCB2
Influenza A	33/172	4.93207e-20	CXCL8;ADAR;FASLG;PLG;TNF;RELA;ICAM1;IFIH1;CCL5;EP300;IL12B;TRIM25;CCL2;IKBKG;JAK2;RSAD2;DDX58;STAT1;STAT2;MX1;IL18;TYK2;NFKB1;PML;CXCL10;IL6;IFNG;OAS1;CDK4;IL1B;OAS3;CPSF4L;IRF9		Inflammatory mediator regulation of TRP channels	27/98	5.44642e-21	CAMK2B;CAMK2A;HTR2B;PIK3R3;HTR2C;PIK3CD;PIK3R2;ADCY2;PIK3R1;HTR2A;PIK3CB;ADCY1;ADCY8;MAPK8;PRKACG;BDKRB2;BDKRB1;PRKACA;PRKACB;PRKCA;PLCB3;PLCB4;PIK3CA;GNAS;CALM1;PLCB1;PLCB2
AGE-RAGE signaling pathway in diabetic complications	26/100	1.47024e-19	CXCL8;SERPINE1;TNF;RELA;ICAM1;CDC42;CCND1;CCL2;RAC1;JAK2;EGR1;JUN;SMAD4;TGFB1;TGFB3;STAT1;STAT3;FN1;NFATC1;F3;NFKB1;MAPK12;VEGFA;IL6;CDK4;IL1B		Kaposi sarcoma-associated herpesvirus infection	35/193	2.45214e-20	PIK3R3;PIK3CD;PIK3R2;PIK3R1;PIK3CB;PIK3CG;PIK3R5;GNGT1;PREX1;PPP3CA;GNG10;GNG3;MAPK8;GNGT2;GNG2;GNG4;GNG7;UBC;GNG8;IKBKG;CCR5;CCR4;CCR3;CCR1;GNG12;GNG13;VEGFA;PIK3CA;GNB2;GNB1;GNB4;CTNNB1;GNB3;GNB5;CALM1
IL-17 signaling pathway	25/94	4.06161e-19	CEBPB;CSF2;CXCL8;CXCL1;TNF;RELA;MAPK7;CCL2;IKBKG;CCL17;JUN;JUND;MMP1;IL13;FOS;MMP9;MAPK12;NFKB1;FOSL1;IL4;CXCL10;IL6;IL5;IFNG;IL1B		Gastric cancer	31/149	5.59002e-20	WNT2B;WNT8A;PIK3R3;PIK3CD;WNT8B;PIK3R2;PIK3R1;PIK3CB;FGF1;LRP6;RXRB;WNT6;SHH;WNT11;WNT1;WNT2;WNT3;FZD1;WNT10B;TGFB2;WNT10A;WNT5B;WNT3A;WNT7B;WNT5A;WNT9B;WNT7A;WNT9A;WNT16;PIK3CA;CTNNB1
Osteoclast differentiation	28/127	7.032e-19	SPI1;TNF;RELA;PPP3R1;PPP3CB;PPP3R2;SOCS1;PPP3CC;IKBKG;RAC1;JUN;JUND;TGFB1;STAT1;STAT2;NFATC1;LILRB1;FOS;TYK2;LILRB2;NFKB1;MAPK12;FOSL1;IFNG;IL1B;GRB2;PPARG;IRF9		Cocaine addiction	20/49	9.02118e-20	GRIA2;DDC;MAOB;MAOA;BDNF;GNAI3;PDYN;GNAI1;GNAI2;GRIN1;GRIN2A;TH;PRKACG;GNAS;DRD1;PRKACA;DRD2;PRKACB;RGS9;SLC18A2
Tuberculosis	31/180	1.77301e-17	CAMK2D;CEBPB;CALML6;SRC;TNF;RELA;C3;MRC2;PPP3R1;PPP3CB;PPP3R2;PPP3CC;EP300;IL12B;JAK2;CAMK2G;IL10;TGFB1;CR1;TGFB3;STAT1;IL10RA;IL18;NFKB1;MAPK12;IL6;IFNG;IL23A;CD209;IL1B;CALM1		Amphetamine addiction	22/69	7.12891e-19	CAMK2B;GRIA1;GRIA2;DDC;MAOB;MAOA;CAMK2A;PRKCA;PDYN;GRIN1;PPP3CA;GRIN2A;TH;PRKACG;GNAS;DRD1;PRKACA;CALM1;PRKACB;SLC18A2;STX1A;GRIA4
Human immunodeficiency virus 1 infection	31/212	2.08977e-15	CALML6;CXCR4;FASLG;CD3E;TNF;RELA;GNAI2;PPP3R1;PPP3CB;PPP3R2;PPP3CC;IKBKG;RAC1;CCR5;JUN;HLA-B;HLA-C;NFATC1;HLA-A;FOS;HLA-F;HLA-G;NFKB1;MAPK12;HLA-E;NFATC4;CD4;CDK1;CALR;CALM1;BCL2L1		Regulation of lipolysis in adipocytes	20/55	1.40247e-18	GNAI3;PIK3CD;PIK3R3;ADCY2;PIK3R2;PIK3CB;ADCY1;PIK3R1;ADCY8;GNAI1;TSHR;GNAI2;ADRB3;PIK3CA;PRKACG;NPY;GNAS;PRKACA;PRKACB;PRKG1
Cell cycle	24/124	5.27821e-15	YWHAE;SMAD4;CDKN1A;HDAC2;TGFB1;PCNA;GADD45B;MCM7;GADD45A;TGFB3;HDAC1;CDC6;SMC3;CDC45;CCND1;CCNE1;CDK4;RAD21;CDK1;MCM3;EP300;SFN;SKP2;MCM2		Basal cell carcinoma	21/63	1.56655e-18	FZD1;WNT10B;WNT10A;WNT2B;WNT5B;WNT3A;WNT7B;WNT5A;WNT9B;WNT8A;WNT8B;WNT7A;WNT9A;WNT16;WNT6;SHH;WNT11;CTNNB1;WNT1;WNT2;WNT3
Hepatitis C	26/157	1.92933e-14	YWHAE;CDKN1A;FASLG;IFIT1;TNF;RELA;RXRA;CCND1;IKBKG;RSAD2;DDX58;EGF;STAT1;STAT2;MX1;STAT3;TYK2;NFKB1;CXCL10;IFNG;OAS1;CDK4;OAS3;GRB2;PPARA;IRF9		Chagas disease	25/102	3.51759e-18	GNAI3;PIK3R3;PIK3CD;PPP2R2A;PIK3R2;PIK3R1;PIK3CB;ADCY1;GNAI1;GNAI2;PPP2CA;GNA14;MAPK8;PPP2R1A;BDKRB2;IKBKG;TGFB2;GNAO1;PLCB3;PLCB4;PIK3CA;PPP2R2C;GNAS;PLCB1;PLCB2
Pancreatic cancer	19/76	2.65511e-14	CDKN1A;SMAD4;TGFB1;GADD45B;EGF;GADD45A;STAT1;TGFB3;STAT3;RELA;NFKB1;VEGFA;CDC42;CCND1;CDK4;ERBB2;IKBKG;RAC1;BCL2L1		Hippo signaling pathway	30/163	8.60947e-18	WNT2B;WNT8A;WNT8B;PPP2R2A;FGF1;PRKCZ;PPP2CA;WNT6;WNT11;PPP2R1A;WNT1;WNT2;TEAD1;WNT3;FZD1;WNT10B;TGFB2;WNT10A;WNT5B;WNT3A;WNT7B;WNT5A;WNT9B;WNT7A;WNT9A;WNT16;DLG2;PPP2R2C;CTNNB1;BMPR1A
Malaria	16/50	4.13176e-14	IL10;CXCL8;CR1;TGFB1;LRP1;GYPB;TGFB3;IL18;TNF;ICAM1;SELP;IL6;IFNG;IL1B;CCL2;ACKR1		mTOR signaling pathway	29/154	1.60045e-17	WNT2B;WNT8A;PIK3R3;PIK3CD;WNT8B;PIK3R2;PIK3R1;PIK3CB;LRP6;WNT6;WNT11;RPS6KA2;WNT1;WNT2;WNT3;EIF4B;FZD1;WNT10B;WNT10A;WNT5B;WNT3A;WNT7B;WNT5A;WNT9B;WNT7A;PRKCA;WNT9A;WNT16;PIK3CA
PD-L1 expression and PD-1 checkpoint pathway in cancer	20/89	5.01614e-14	JUN;EGF;STAT1;STAT3;NFATC1;PTPN11;FOS;CD3E;RELA;MAPK12;NFKB1;PPP3CB;PPP3R1;CD4;PPP3CC;PPP3R2;IFNG;PTPN6;IKBKG;JAK2		Human papillomavirus infection	41/331	2.46909e-17	WNT2B;WNT8A;PIK3R3;WNT8B;PIK3CD;PPP2R2A;PIK3R2;PIK3R1;PIK3CB;PRKCZ;PPP2CA;SLC9A3R1;WNT6;WNT11;PPP2R1A;PRKACG;IKBKG;PRKACA;WNT1;PRKACB;WNT2;WNT3;FZD1;MAGI1;WNT10B;WNT10A;WNT5B;WNT3A;WNT7B;WNT5A;WNT9B;WNT7A;WNT9A;WNT16;VEGFA;DLG2;PIK3CA;PPP2R2C;GNAS;MDM2;CTNNB1
MAPK signaling pathway	34/294	1.08662e-13	ATF2;FASLG;STK4;TNF;RELA;CDC42;PPP3R1;PPP3CB;PPP3R2;PPP3CC;MAPK7;PRKACG;ERBB2;GNA12;IKBKG;RAC1;HSPA8;JUN;JUND;TGFB1;GADD45B;GADD45A;TGFB3;EGF;IGF2;NFATC1;FOS;NFKB1;MAPK12;VEGFA;IL1B;GRB2;ATF4;FGFR1		Breast cancer	28/147	4.25063e-17	WNT2B;WNT8A;PIK3R3;PIK3CD;WNT8B;PIK3R2;PIK3R1;PIK3CB;FGF1;LRP6;WNT6;WNT11;WNT1;WNT2;WNT3;FZD1;WNT10B;WNT10A;WNT5B;WNT3A;WNT7B;WNT5A;WNT9B;WNT7A;WNT9A;WNT16;PIK3CA;CTNNB1
Allograft rejection	14/38	1.73571e-13	IL10;HLA-B;HLA-C;FASLG;HLA-A;HLA-F;TNF;HLA-G;IL2;HLA-E;IL4;IL5;IFNG;IL12B		Platelet activation	26/124	4.77852e-17	GNAI3;PIK3R3;PIK3CD;PIK3R2;ADCY2;PIK3R1;PIK3CB;ADCY1;ADCY8;PRKCZ;PIK3CG;GNAI1;MYLK;PIK3R5;GNAI2;PRKACG;PRKACA;PRKACB;PRKG1;VAMP8;PLCB3;PLCB4;PIK3CA;GNAS;PLCB1;PLCB2
Leishmaniasis	18/77	4.4995e-13	IL10;JUN;CR1;TGFB1;STAT1;TGFB3;FOS;TNF;RELA;MAPK12;NFKB1;C3;IL4;IFNG;IL1B;IL12B;PTPN6;JAK2		Gastric acid secretion	21/76	1.22043e-16	CAMK2B;CHRM3;CAMK2A;GNAI3;PRKCA;ADCY2;ADCY1;ADCY8;GNAI1;MYLK;GNAI2;PLCB3;PLCB4;SST;PRKACG;GNAS;PRKACA;PLCB1;CALM1;PRKACB;PLCB2
Toxoplasmosis	21/112	5.21819e-13	IL10;HSPA8;TGFB1;TGFB3;PDPK1;STAT1;IL10RA;STAT3;TYK2;TNF;NFKB1;RELA;MAPK12;GNAI2;SOCS1;IFNG;IL12B;IKBKG;CCR5;JAK2;BCL2L1		Insulin secretion	22/86	1.38807e-16	GLP1R;CAMK2B;CHRM3;SNAP25;CAMK2A;PRKCA;ADCY2;CCK;ADCY1;ADCY8;PLCB3;CCKAR;PCLO;PLCB4;PRKACG;GNAS;PRKACA;PLCB1;PRKACB;PLCB2;STX1A;VAMP2
Amphetamine addiction	17/69	7.99441e-13	ATF2;CAMK2D;HDAC2;JUN;CALML6;HDAC1;FOS;PDYN;ADCY5;PPP3CB;PPP3R1;PPP3CC;PPP3R2;PRKACG;CALM1;CAMK2G;ATF4		cGMP-PKG signaling pathway	29/167	1.56948e-16	GNAI3;ADCY2;ADCY1;ADRA1B;ADCY8;PIK3CG;GNAI1;MYLK;PIK3R5;GNAI2;PPP3CA;EDNRB;BDKRB2;CNGA1;PRKG1;PDE2A;ADRA2A;PLCB3;PLCB4;ADRB3;AGTR1;PDE3A;PDE5A;CALM1;PLCB1;PLCB2;MYH6;CNGB1;MYH7
Graft-versus-host disease	14/42	8.65764e-13	HLA-B;HLA-C;FASLG;KIR2DL1;HLA-A;HLA-F;TNF;HLA-G;IL2;HLA-E;IL6;IFNG;IL1B;KLRD1		Hepatocellular carcinoma	29/168	1.85357e-16	WNT2B;WNT8A;PIK3R3;PIK3CD;WNT8B;PIK3R2;PIK3R1;PIK3CB;LRP6;WNT6;WNT11;WNT1;WNT2;WNT3;FZD1;WNT10B;TGFB2;WNT10A;WNT5B;WNT3A;WNT7B;WNT5A;WNT9B;WNT7A;PRKCA;WNT9A;WNT16;PIK3CA;CTNNB1
Rheumatoid arthritis	19/93	1.34746e-12	JUN;CSF2;CXCL8;TGFB1;MMP1;TGFB3;CCL3L3;IL18;CXCL1;FOS;TNF;ICAM1;VEGFA;IL6;IFNG;IL23A;IL1B;CCL5;CCL2		Aldosterone synthesis and secretion	23/98	2.2276e-16	CAMK2B;HSD3B2;PDE2A;CAMK2A;HSD3B1;PRKCA;ADCY2;ADCY1;ADCY8;AGT;POMC;PLCB3;PLCB4;CYP11A1;CYP11B2;PRKACG;AGTR1;GNAS;PRKACA;CALM1;PLCB1;PRKACB;PLCB2
FoxO signaling pathway	22/131	1.50538e-12	PLK4;IL10;SMAD4;CDKN1A;TGFB1;GADD45B;IRS1;GADD45A;TGFB3;PDPK1;EGF;STAT3;FASLG;STK4;MAPK12;IL6;CCND1;S1PR1;EP300;GRB2;SKP2;IL7R		Renin secretion	20/69	2.32299e-16	PDE1C;PDE1A;GNAI3;GNAI1;AGT;GNAI2;PPP3CA;PLCB3;PLCB4;ADRB3;PRKACG;AGTR1;GNAS;PDE3A;REN;PRKACA;PLCB1;CALM1;PRKACB;PLCB2
Natural killer cell mediated cytotoxicity	22/131	1.50538e-12	CSF2;HLA-B;HLA-C;NFATC1;FASLG;PTPN11;HLA-A;KIR2DL1;TNF;HLA-G;ICAM1;HLA-E;VAV2;PPP3R1;PPP3CB;PPP3R2;PPP3CC;IFNG;GRB2;KLRD1;PTPN6;RAC1		Gap junction	22/88	2.36512e-16	HTR2B;GNAI3;HTR2C;PRKCA;ADCY2;HTR2A;ADCY1;ADCY8;GNAI1;GNAI2;TJP1;PLCB3;PLCB4;PRKACG;GNAS;DRD1;PRKACA;PLCB1;DRD2;PRKACB;PLCB2;PRKG1
Neurotrophin signaling pathway	21/119	1.79702e-12	YWHAE;ZNF274;JUN;CAMK2D;CALML6;IRS1;PDPK1;FASLG;PTPN11;NFKB1;RELA;MAPK12;CDC42;MAPK7;GRB2;RAC1;CALM1;CAMK2G;SH2B3;ATF4;SH2B1		Human immunodeficiency virus 1 infection	32/212	2.85235e-16	GNAI3;PIK3R3;CXCR4;PIK3CD;PIK3R2;PIK3R1;PIK3CB;GNAI1;GNAI2;GNGT1;PPP3CA;GNG10;GNG3;MAPK8;GNGT2;GNG2;GNG4;GNG7;GNG8;IKBKG;CCR5;PRKCA;GNG12;GNG13;GNAO1;PIK3CA;GNB2;GNB1;GNB4;GNB3;GNB5;CALM1
Proteoglycans in cancer	27/205	1.80169e-12	CDKN1A;CAMK2D;SRC;FASLG;TNF;CDC42;CCND1;PRKACG;ERBB2;IL12B;RAC1;CAMK2G;TGFB1;PDPK1;STAT3;FN1;IGF2;PTPN11;MMP9;MAPK12;VAV2;VEGFA;CTTN;GRB2;PTPN6;HBEGF;FGFR1		Ras signaling pathway	33/232	5.8734e-16	PIK3R3;PIK3CD;PIK3R2;PIK3R1;PIK3CB;FGF1;GNGT1;GNG10;GRIN2A;GNG3;MAPK8;GNGT2;GNG2;GNG4;PRKACG;GNG7;GNG8;IKBKG;PRKACA;PRKACB;BDNF;PRKCA;GNG12;GNG13;GRIN1;VEGFA;PIK3CA;GNB2;GNB1;GNB4;GNB3;GNB5;CALM1
Yersinia infection	22/137	3.82691e-12	IL10;JUN;CXCL8;SRC;FN1;IL18;NFATC1;FOS;TNF;IL2;NFKB1;RELA;MAPK12;VAV2;CDC42;IL6;CD4;CD8A;IL1B;CCL2;IKBKG;RAC1		Cortisol synthesis and secretion	19/65	1.10295e-15	HSD3B2;HSD3B1;KCNA4;ADCY2;ADCY1;ADCY8;AGT;POMC;PLCB3;PLCB4;CYP11A1;PRKACG;AGTR1;GNAS;PRKACA;PLCB1;PDE8A;PRKACB;PLCB2
Pathogenic Escherichia coli infection	26/197	4.45071e-12	CXCL8;SRC;LPAR1;FASLG;TNF;RELA;CDC42;BAIAP2L1;TUBA1A;GNA12;IKBKG;RAC1;JUN;IL18;PTPN11;FOS;F2;TUBA4A;NFKB1;MAPK12;IL6;TUBB2A;CTTN;IL1B;NCL;PTPN6		Growth hormone synthesis, secretion and action	24/119	1.98157e-15	GNAI3;PIK3R3;PIK3CD;PRKCA;PIK3R2;ADCY2;PIK3R1;PIK3CB;ADCY1;ADCY8;GNAI1;GNAI2;PLCB3;MAPK8;PLCB4;PIK3CA;SST;PRKACG;GHRH;GNAS;PRKACA;PLCB1;PRKACB;PLCB2
PI3K-Akt signaling pathway	35/354	4.67825e-12	YWHAE;ATF2;CDKN1A;IRS1;LPAR1;FASLG;BRCA1;RELA;RXRA;CCND1;ERBB2;IKBKG;RAC1;JAK2;JAK3;IL4R;PDPK1;EGF;FN1;IGF2;IL2;NFKB1;VEGFA;IL4;IL6;CCNE1;CDK4;IL7;IL2RA;IL2RB;GRB2;IL7R;ATF4;BCL2L1;FGFR1		Long-term potentiation	19/67	2.06426e-15	CAMK2B;GRIA1;GRIA2;CAMK2A;PRKCA;ADCY1;ADCY8;GRIN1;PPP3CA;PLCB3;GRIN2A;PLCB4;PRKACG;RPS6KA2;PRKACA;PLCB1;CALM1;PRKACB;PLCB2
TNF signaling pathway	20/112	4.84982e-12	ATF2;JUN;CEBPB;CSF2;CXCL1;FOS;TNF;MMP9;NFKB1;RELA;MAPK12;ICAM1;CXCL10;IL6;IL1B;CCL5;BCL3;CCL2;IKBKG;ATF4		Estrogen signaling pathway	25/137	5.99843e-15	GNAI3;PIK3R3;PIK3CD;PIK3R2;ADCY2;PIK3R1;PIK3CB;ADCY1;ADCY8;GNAI1;GNAI2;PRKACG;PRKACA;PRKACB;GABBR2;OPRM1;GNAO1;POMC;PLCB3;PLCB4;PIK3CA;GNAS;CALM1;PLCB1;PLCB2
Oxytocin signaling pathway	23/154	5.84821e-12	JUN;CDKN1A;CAMK2D;CALML6;SRC;ADCY3;NFATC1;OXT;ADCY2;FOS;NFATC4;ADCY5;GNAI2;PPP3R1;PPP3CB;PPP3R2;PPP3CC;MAPK7;CCND1;PRKACG;CD38;CALM1;CAMK2G		SNARE interactions in vesicular transport	14/33	1.64821e-14	STX16;GOSR1;STX11;VAMP8;VAMP7;STX5;VAMP1;STX4;STX3;STX2;VAMP4;STX1A;VAMP2;VAMP3
GnRH signaling pathway	18/93	1.38534e-11	EGR1;CAMK2D;JUN;CALML6;SRC;ADCY3;ADCY2;MAPK12;ADCY5;CDC42;MAPK7;PRKACG;GNRHR;GRB2;CALM1;CAMK2G;ATF4;HBEGF		Pathways of neurodegeneration	45/475	1.71538e-14	GRIA1;CAMK2B;CHRM3;GRIA2;CHRM1;WNT2B;CAMK2A;WNT8A;WNT8B;LRP6;PPP3CA;WNT6;GRIN2A;MAPK8;WNT11;KIF5B;UBC;WNT1;WNT2;WNT3;GRIA4;SPTBN2;FZD1;WNT10B;WNT10A;WNT5B;BDNF;WNT3A;WNT7B;SIGMAR1;WNT5A;WNT9B;WNT7A;PRKCA;WNT9A;PDYN;WNT16;GRIN1;PLCB3;PLCB4;CTNNB1;PLCB1;CALM1;PLCB2;STX1A
NOD-like receptor signaling pathway	24/181	2.70908e-11	YWHAE;JUN;CXCL8;STAT1;STAT2;IL18;CXCL1;TYK2;TNF;NFKB1;RELA;MAPK12;IL6;CASP5;OAS1;IL1B;OAS3;CCL5;CARD17;CARD18;CCL2;IKBKG;IRF9;BCL2L1		Alzheimer disease	39/369	3.11419e-14	CHRM3;CHRM1;WNT2B;WNT8A;PIK3R3;WNT8B;PIK3CD;PIK3R2;PIK3R1;PIK3CB;LRP6;PPP3CA;WNT6;GRIN2A;MAPK8;WNT11;KIF5B;WNT1;WNT2;WNT3;FZD1;WNT10B;WNT10A;WNT5B;WNT3A;WNT7B;WNT5A;WNT9B;WNT7A;WNT9A;WNT16;GRIN1;PLCB3;PLCB4;PIK3CA;CTNNB1;CALM1;PLCB1;PLCB2
cAMP signaling pathway	26/216	3.67935e-11	CAMK2D;CALML6;ADCY3;ADCY2;OXT;RELA;ADCY5;GNAI2;HCAR2;LIPE;PRKACG;NPY;ADORA1;EP300;FFAR2;RAC1;CAMK2G;JUN;NFATC1;FOS;NFKB1;VAV2;POMC;SST;CALM1;PPARA		PI3K-Akt signaling pathway	37/354	2.05455e-13	CHRM2;CHRM1;PIK3R3;PIK3CD;PPP2R2A;PIK3R2;PIK3R1;PIK3CB;FGF1;PIK3CG;PIK3R5;GNGT1;PPP2CA;GNG10;GNG3;GNGT2;GNG2;PPP2R1A;GNG4;GNG7;GNG8;IKBKG;EIF4B;MAGI1;BDNF;PRKCA;GNG12;GNG13;VEGFA;PIK3CA;PPP2R2C;GNB2;GNB1;GNB4;MDM2;GNB3;GNB5
Fluid shear stress and atherosclerosis	21/139	3.92745e-11	JUN;CALML6;SRC;PLAT;FOS;TNF;MMP9;NFKB1;RELA;MAPK12;ICAM1;VEGFA;BMP4;MAPK7;IFNG;GSTA4;IL1B;CCL2;IKBKG;RAC1;CALM1		Thyroid hormone synthesis	18/75	2.75542e-13	PRKCA;ADCY2;TTF2;ADCY1;LRP2;ADCY8;TSHR;PLCB3;TPO;PLCB4;TTR;PRKACG;ALB;GNAS;PRKACA;PLCB1;PRKACB;PLCB2
Chronic myeloid leukemia	16/76	4.99645e-11	CDKN1A;HDAC2;SMAD4;TGFB1;GADD45B;HDAC1;GADD45A;TGFB3;PTPN11;RELA;NFKB1;CCND1;CDK4;GRB2;IKBKG;BCL2L1		Phospholipase D signaling pathway	24/148	3.18457e-13	PIK3R3;PIK3CD;PRKCA;PIK3R2;ADCY2;PIK3R1;PIK3CB;AVPR1A;ADCY1;ADCY8;PIK3CG;DNM1;AGT;PIK3R5;PLCB3;PLCB4;PIK3CA;CXCR1;CXCR2;AGTR1;GNAS;PLCB1;PLCB2;DGKI
Relaxin signaling pathway	20/129	7.10559e-11	ATF2;JUN;TGFB1;MMP1;SRC;RXFP4;ADCY3;ADCY2;FOS;MMP9;NFKB1;RELA;MAPK12;ADCY5;GNAI2;VEGFA;GNA15;PRKACG;GRB2;ATF4		Rap1 signaling pathway	28/210	5.10668e-13	GNAI3;PIK3R3;PIK3CD;PIK3R2;ADCY2;PIK3R1;ADCY1;PIK3CB;ADCY8;FGF1;PRKCZ;GNAI1;GNAI2;GRIN2A;DRD2;MAGI1;PRKCA;GRIN1;VEGFA;GNAO1;PLCB3;PLCB4;PIK3CA;GNAS;CTNNB1;CALM1;PLCB1;PLCB2
Antigen processing and presentation	16/78	7.57793e-11	HSPA8;KLRC4;HLA-B;HLA-C;HLA-A;KIR2DL1;HLA-F;TNF;HLA-G;KIR2DL4;HLA-E;CD4;IFNG;CD8A;KLRD1;CALR		Amoebiasis	20/102	7.7864e-13	TGFB2;PIK3R3;PIK3CD;PRKCA;PIK3R2;PIK3R1;PIK3CB;ADCY1;C8A;GNA14;PLCB3;C8G;PLCB4;PIK3CA;PRKACG;GNAS;PRKACA;PLCB1;PRKACB;PLCB2
B cell receptor signaling pathway	16/81	1.38153e-10	JUN;LILRB1;NFATC1;FOS;LILRB2;RELA;NFKB1;VAV2;PPP3CB;PPP3R1;PPP3CC;PPP3R2;GRB2;PTPN6;IKBKG;RAC1		Oxytocin signaling pathway	24/154	7.80188e-13	CAMK2B;CAMK2A;GNAI3;PRKCA;ADCY2;ADCY1;ADCY8;PIK3CG;GNAI1;MYLK;PIK3R5;GNAI2;GNAO1;PPP3CA;CACNG7;PLCB3;PLCB4;PRKACG;GNAS;PRKACA;CALM1;PLCB1;PRKACB;PLCB2
Epithelial cell signaling in Helicobacter pylori infection	15/70	1.54315e-10	JUN;CXCL8;SRC;CXCL1;PTPN11;RELA;MAPK12;NFKB1;CDC42;CXCR1;CCL5;CXCR2;IKBKG;RAC1;HBEGF		Long-term depression	16/60	9.97343e-13	GRIA1;GRIA2;GNAI3;PRKCA;GNAI1;GNAI2;PPP2CA;GNAO1;PLCB3;PLCB4;PPP2R1A;CRH;GNAS;PLCB1;PLCB2;PRKG1
Bladder cancer	12/41	2.13644e-10	CDKN1A;CXCL8;CCND1;SRC;EGF;MMP1;CDK4;DAPK2;ERBB2;MMP9;VEGFA;HBEGF		Parathyroid hormone synthesis, secretion and action	20/106	1.6606e-12	PTH;GNAI3;PRKCA;ADCY2;ARRB2;ADCY1;ADCY8;GNAI1;GNAI2;LRP6;RXRB;SLC9A3R1;PLCB3;PLCB4;PRKACG;GNAS;PRKACA;PLCB1;PRKACB;PLCB2
Non-small cell lung cancer	15/72	2.36052e-10	RET;CDKN1A;GADD45B;PDPK1;EGF;GADD45A;STAT3;STK4;RXRB;RXRA;CCND1;CDK4;ERBB2;GRB2;JAK3		Sphingolipid signaling pathway	21/119	1.79702e-12	GNAI3;PIK3R3;PIK3CD;PPP2R2A;PRKCA;PIK3R2;PIK3R1;PIK3CB;PRKCZ;GNAI1;GNAI2;PPP2CA;PLCB3;MAPK8;PLCB4;PIK3CA;PPP2R2C;PPP2R1A;BDKRB2;PLCB1;PLCB2
Human papillomavirus infection	31/331	3.12661e-10	CDKN1A;HDAC2;HDAC1;FASLG;TNF;RELA;CDC42;CCND1;PRKACG;EP300;IKBKG;STAT1;EGF;STAT2;MX1;HLA-B;FN1;HLA-C;ISG15;HLA-A;TYK2;HLA-F;HLA-G;NFKB1;HLA-E;VEGFA;APC;CCNE1;CDK4;GRB2;IRF9		Vascular smooth muscle contraction	22/133	2.06658e-12	RAMP2;CALCB;PRKCA;ADM;ADCY2;AVPR1A;ADCY1;ADRA1B;ADCY8;AGT;MYLK;PLCB3;PLCB4;PRKACG;AGTR1;GNAS;PRKACA;CALM1;PLCB1;PRKACB;PLCB2;PRKG1
Type I diabetes mellitus	12/43	3.9645e-10	IFNG;IL1B;HLA-B;IL12B;HLA-C;FASLG;HLA-A;HLA-F;TNF;HLA-G;IL2;HLA-E		Chemical carcinogenesis	29/239	2.18683e-12	GNAI3;PIK3R3;PIK3CD;PIK3R2;ADCY2;PIK3R1;ADCY1;ARRB2;PIK3CB;ADCY8;GNAI1;GNAI2;RXRB;PRKACG;RPS6KA2;UGT1A3;UGT2A1;PRKACA;WNT1;UGT1A9;PRKACB;UGT1A8;UGT1A1;PRKCA;VEGFA;CYP2A6;ADRB3;PIK3CA;GNAS
Parathyroid hormone synthesis, secretion and action	17/106	1.11573e-09	ATF2;EGR1;CDKN1A;JUND;ADCY3;ADCY2;FOS;ADCY5;GNAI2;RXRB;AKAP13;RXRA;PRKACG;GNA12;ATF4;FGFR1;HBEGF		Thyroid hormone signaling pathway	21/121	2.51647e-12	PIK3R3;PIK3CD;PRKCA;PIK3R2;PIK3R1;PIK3CB;RXRB;PLCB3;NCOR1;PLCB4;PIK3CA;PRKACG;MDM2;CTNNB1;PRKACA;PLCB1;PRKACB;PLCB2;PLCD4;MYH6;MYH7
cGMP-PKG signaling pathway	21/167	1.28145e-09	OPRD1;ATF2;CALML6;IRS1;ADCY3;NFATC1;ADCY2;ADRA2C;KNG1;ADRA2A;NFATC4;ADCY5;GNAI2;PPP3R1;PPP3CB;PPP3R2;PPP3CC;GNA12;ADORA1;CALM1;ATF4		Taste transduction	18/86	3.41122e-12	CHRM3;GABBR2;PDE1C;HTR1E;PDE1A;HTR1A;HTR1B;ADCY8;GNG13;PLCB3;PLCB4;GNAT3;PRKACG;GNB3;PRKACA;PLCB1;PRKACB;PLCB2
Estrogen signaling pathway	19/137	1.49278e-09	ATF2;HSPA8;JUN;CALML6;SRC;ADCY3;ADCY2;FOS;OPRM1;MMP9;ADCY5;GNAI2;POMC;PRKACG;GPER1;GRB2;CALM1;ATF4;HBEGF		AGE-RAGE signaling pathway in diabetic complications	19/100	5.27695e-12	TGFB2;PIK3R3;PIK3CD;PRKCA;PIK3R2;PIK3R1;PIK3CB;PRKCZ;SELE;AGT;VEGFA;PLCB3;MAPK8;PLCB4;PIK3CA;AGTR1;PLCB1;PLCB2;PLCD4
Prostate cancer	16/97	2.25785e-09	CDKN1A;PDPK1;EGF;PLAT;MMP9;NFKB1;RELA;CCND1;CCNE1;ERBB2;EP300;GRB2;ERG;IKBKG;ATF4;FGFR1		Synaptic vesicle cycle	17/78	6.83205e-12	UNC13B;SNAP25;UNC13A;SLC32A1;SYT1;STXBP1;CLTC;CPLX2;DNM1;RIMS1;SLC17A7;STX3;STX2;SLC18A2;STX1A;VAMP2;SLC18A3
Transcriptional misregulation in cancer	22/192	3.05968e-09	CDKN1A;CEBPB;HDAC2;CSF2;SPI1;CXCL8;GADD45B;GADD45A;HDAC1;PLAT;MMP9;NFKB1;RELA;PML;RXRB;IL6;RXRA;IL2RB;PPARG;ERG;ELANE;BCL2L1		Salivary secretion	18/93	1.38534e-11	CHRM3;PRKCA;ADCY2;ADCY1;ADRA1B;ADCY8;PLCB3;PLCB4;ADRB3;PRKACG;GNAS;PRKACA;PLCB1;CALM1;PRKACB;PLCB2;PRKG1;VAMP2
Amoebiasis	16/102	4.81398e-09	IL10;CSF2;TGFB1;CXCL8;TGFB3;FN1;CXCL1;TNF;NFKB1;RELA;IL6;GNA15;IFNG;PRKACG;IL1B;IL12B		GnRH secretion	15/64	3.91557e-11	GABBR2;PIK3CD;PIK3R3;PRKCA;PIK3R2;ARRB2;PIK3CB;PIK3R1;KISS1;PLCB3;PLCB4;PIK3CA;GNRH1;PLCB1;PLCB2
Toll-like receptor signaling pathway	16/104	6.43314e-09	JUN;CXCL8;STAT1;CCL3L3;FOS;TNF;NFKB1;RELA;MAPK12;CXCL10;IL6;IL1B;CCL5;IL12B;IKBKG;RAC1		Purine metabolism	20/129	7.10559e-11	PDE1C;PDE6H;PDE1A;PDE2A;AK2;ADCY2;ADCY1;ADCY8;GUCY2F;PDE11A;PDE10A;PDE3A;PDE6D;PDE6C;PDE5A;PDE6B;PDE6A;PDE8A;PDE9A;ITPA
Growth hormone synthesis, secretion and action	17/119	6.90743e-09	ATF2;IRS1;STAT1;STAT3;ADCY3;ADCY2;FOS;MAPK12;ADCY5;GNAI2;SOCS1;SST;PRKACG;EP300;GRB2;JAK2;ATF4		GnRH signaling pathway	17/93	1.32981e-10	CAMK2B;CAMK2A;PRKCA;ADCY2;ADCY1;ADCY8;PLCB3;MAPK8;PLCB4;PRKACG;GNAS;GNRH1;PRKACA;PLCB1;CALM1;PRKACB;PLCB2
Chemical carcinogenesis	24/239	8.33671e-09	ATF2;JUN;SRC;EGF;STAT3;ADCY3;ADCY2;CDC6;FOS;RELA;NFKB1;ADCY5;GNAI2;VEGFA;RXRB;CYP2C8;RXRA;GSTA4;CCND1;PRKACG;GRB2;JAK2;PPARA;ATF4		Dilated cardiomyopathy	17/96	2.24229e-10	TGFB2;ADCY2;ADCY1;ADCY8;AGT;CACNG7;ACTC1;PRKACG;MYL2;MYL3;GNAS;DMD;TNNI3;PRKACA;PRKACB;MYH6;MYH7
Calcium signaling pathway	24/240	9.05105e-09	RET;CAMK2D;PDE1C;CALML6;PDE1B;PTGER1;EGF;ADCY3;CXCR4;ADCY2;VEGFA;ITPKB;PPP3R1;PPP3CB;GNA15;PPP3R2;PPP3CC;PRKACG;ERBB2;CASQ2;CD38;CALM1;CAMK2G;FGFR1		Ovarian steroidogenesis	13/51	2.55383e-10	LHCGR;HSD3B2;HSD3B1;ADCY2;ADCY1;ADCY8;CYP19A1;CYP11A1;PRKACG;FSHR;GNAS;PRKACA;PRKACB
Non-alcoholic fatty liver disease	19/155	1.20531e-08	JUN;TGFB1;CXCL8;IRS1;FASLG;FOS;TNF;NFKB1;RELA;MAPK12;CDC42;IL6;RXRA;IL1B;MLX;PPARG;RAC1;PPARA;ATF4		Endocrine and other factor-regulated calcium reabsorption	13/53	4.31057e-10	PTH;CLTC;PRKCA;DNM1;PLCB3;PLCB4;PRKACG;BDKRB2;GNAS;PRKACA;PLCB1;PRKACB;PLCB2
Legionellosis	12/57	1.33031e-08	C3;HSPA8;IL6;CXCL8;CR1;IL1B;IL18;IL12B;CXCL1;TNF;RELA;NFKB1		Progesterone-mediated oocyte maturation	17/100	4.3637e-10	GNAI3;PIK3R3;PIK3CD;PIK3R2;ADCY2;PIK3R1;PIK3CB;ADCY1;ADCY8;GNAI1;GNAI2;MAPK8;PIK3CA;PRKACG;RPS6KA2;PRKACA;PRKACB
Staphylococcus aureus infection	15/95	1.33081e-08	IL10;C1QB;CFD;C1QA;C1S;C1R;PLG;ICAM1;C3;SELP;C4A;C5;C3AR1;MASP2;C1QC		Spinocerebellar ataxia	19/143	3.10834e-09	GRIA1;GRIA2;KCND3;PIK3R3;PIK3CD;PRKCA;PIK3R2;PIK3R1;PIK3CB;PDYN;GRIN1;GRIN2A;PLCB3;MAPK8;PLCB4;PIK3CA;PLCB1;PLCB2;SPTBN2
Adipocytokine signaling pathway	13/69	1.37504e-08	IRS1;STAT3;PTPN11;TNF;RELA;NFKB1;RXRB;POMC;RXRA;NPY;IKBKG;JAK2;PPARA		Axon guidance	21/182	6.17242e-09	ROBO2;CAMK2B;WNT5B;WNT5A;CAMK2A;GNAI3;PIK3R3;PIK3CD;CXCR4;PRKCA;PIK3R2;PIK3R1;PIK3CB;PRKCZ;GNAI1;GNAI2;PPP3CA;SHH;PIK3CA;DPYSL5;BOC
African trypanosomiasis	10/37	1.65664e-08	IL10;IL6;IFNG;IL1B;IL18;IL12B;FASLG;TNF;KNG1;ICAM1		Maturity onset diabetes of the young	9/26	7.59846e-09	NEUROD1;HNF4A;ONECUT1;PAX6;IAPP;FOXA3;NKX2-2;FOXA2;NEUROG3
Hematopoietic cell lineage	15/99	2.36902e-08	CSF2;IL4R;CR1;CD3E;TNF;IL4;IL6;CD4;IL5;CD8A;IL7;IL1B;IL2RA;CD38;IL7R		Carbohydrate digestion and absorption	11/47	1.65004e-08	PLCB3;PLCB4;PIK3CA;GNAT3;PIK3CD;PIK3R3;PIK3R2;PIK3CB;PIK3R1;PLCB1;PLCB2
Oocyte meiosis	17/129	2.38463e-08	YWHAE;CAMK2D;CALML6;ADCY3;ADCY2;SMC3;MAPK12;ADCY5;PPP3R1;PPP3CB;PPP3R2;PPP3CC;CCNE1;PRKACG;CDK1;CALM1;CAMK2G		Phosphatidylinositol signaling system	15/97	1.78222e-08	CDS1;PIK3R3;PIK3CD;PRKCA;PIK3R2;PIK3R1;PIK3CB;PLCB3;PLCB4;PIK3CA;CALM1;PLCB1;PLCB2;PLCD4;DGKI
Gap junction	14/88	3.67792e-08	SRC;EGF;LPAR1;ADCY3;ADCY2;TUBA4A;ADCY5;GNAI2;TUBA1A;TUBB2A;MAPK7;PRKACG;CDK1;GRB2		Leukocyte transendothelial migration	16/114	2.48477e-08	GNAI3;PIK3R3;PIK3CD;CXCR4;PRKCA;PIK3R2;PIK3R1;PIK3CB;GNAI1;GNAI2;PIK3CA;CLDN14;MYL2;CLDN18;CTNNB1;CLDN17
Autoimmune thyroid disease	11/53	6.30672e-08	IL10;IL4;IL5;HLA-B;HLA-C;FASLG;HLA-A;HLA-F;HLA-G;IL2;HLA-E		Viral protein interaction with cytokine and cytokine receptor	15/100	2.72398e-08	CCR1;XCR1;CCL20;CXCR4;CX3CL1;CXCR1;CXCR3;CXCR2;CCR9;CCR7;CCR6;CCR5;CCR4;CCR3;CCR2
Small cell lung cancer	14/92	6.57559e-08	CDKN1A;GADD45B;GADD45A;FN1;RELA;NFKB1;RXRB;RXRA;CCND1;CCNE1;CDK4;IKBKG;SKP2;BCL2L1		Bile secretion	14/90	4.93769e-08	UGT1A1;SCT;SCTR;ADCY2;ADCY1;ADCY8;PRKACG;GNAS;UGT1A3;UGT2A1;PRKACA;UGT1A9;PRKACB;UGT1A8
HIF-1 signaling pathway	15/109	8.88502e-08	CDKN1A;CAMK2D;EGF;SERPINE1;STAT3;NFKB1;RELA;VEGFA;IL6;IFNG;ERBB2;EP300;TIMP1;VHL;CAMK2G		Tight junction	19/169	4.98237e-08	MAGI1;PPP2R2A;PRKCZ;PPP2CA;TJP1;SLC9A3R1;MAPK8;DLG2;CTTN;PPP2R2C;PPP2R1A;CLDN14;PRKACG;MYL2;CLDN18;CLDN17;PRKACA;PRKACB;MPDZ
Renal cell carcinoma	12/69	1.26306e-07	CDC42;CDKN1A;JUN;TGFB1;TGFB3;EP300;PTPN11;GRB2;RAC1;VHL;ETS1;VEGFA		Diabetic cardiomyopathy	20/203	2.00451e-07	CAMK2B;TGFB2;CAMK2A;PIK3R3;PIK3CD;PRKCA;PIK3R2;PIK3R1;PIK3CB;PRKCZ;AGT;PLCB3;MAPK8;PLCB4;PIK3CA;AGTR1;REN;TNNI3;PLCB1;PLCB2
Renin secretion	12/69	1.26306e-07	PPP3CB;PPP3R1;PPP3CC;PPP3R2;PDE1C;CALML6;PDE1B;PRKACG;ADORA1;CALM1;ADCY5;GNAI2		Longevity regulating pathway	14/102	2.46995e-07	PIK3R3;PIK3CD;PIK3R2;ADCY2;PIK3R1;PIK3CB;ADCY1;ADCY8;PIK3CA;PRKACG;PRKACA;PRKACB;CRYAB;FOXA2
RIG-I-like receptor signaling pathway	12/70	1.49023e-07	IFIH1;CXCL10;CXCL8;DDX58;IL12B;TRIM25;ISG15;IKBKG;TNF;RELA;MAPK12;NFKB1		Pancreatic secretion	14/102	2.46995e-07	CHRM3;SCT;SCTR;PRKCA;ADCY2;CCK;ADCY1;ADCY8;PLCB3;CCKAR;PLCB4;GNAS;PLCB1;PLCB2
Colorectal cancer	13/86	2.10297e-07	CDKN1A;JUN;SMAD4;TGFB1;GADD45B;EGF;GADD45A;TGFB3;FOS;CCND1;APC;GRB2;RAC1		Shigellosis	22/246	2.71879e-07	UBE2D4;UBE2D2;UBE2D3;PIK3R3;UBE2D1;PIK3CD;PIK3R2;PIK3R1;PIK3CB;PLCB3;MAPK8;RPS6KA5;PLCB4;CTTN;PIK3CA;MYL2;UBC;MDM2;IKBKG;PLCB1;PLCB2;PLCD4
p53 signaling pathway	12/73	2.40615e-07	CDKN1A;CCND1;RRM2B;GADD45B;CCNE1;GADD45A;CDK4;SERPINE1;CDK1;SFN;RPRM;BCL2L1		Glucagon signaling pathway	14/107	4.50783e-07	CAMK2B;GCGR;CAMK2A;ADCY2;PPP3CA;PLCB3;PLCB4;PRKACG;GNAS;PRKACA;CALM1;PLCB1;PRKACB;PLCB2
Intestinal immune network for IgA production	10/48	2.43086e-07	CCL25;IL10;IL4;IL6;TGFB1;IL5;CCR9;CXCR4;CCR10;IL2		Lipid and atherosclerosis	20/215	5.06835e-07	CAMK2B;CAMK2A;PIK3R3;PIK3CD;PRKCA;PIK3R2;PIK3R1;PIK3CB;SELE;RXRB;PPP3CA;PLCB3;CYP2A6;MAPK8;PLCB4;PIK3CA;IKBKG;CALM1;PLCB1;PLCB2
NF-kappa B signaling pathway	14/104	3.15583e-07	CXCL8;GADD45B;GADD45A;DDX58;CXCL1;TNF;NFKB1;RELA;ICAM1;IL1B;TRIM25;IKBKG;CCL19;BCL2L1		Glioma	11/75	2.46922e-06	CAMK2B;PIK3CA;CAMK2A;MDM2;PIK3CD;PIK3R3;PRKCA;PIK3R2;PIK3CB;PIK3R1;CALM1
Cytosolic DNA-sensing pathway	11/63	4.06675e-07	ZBP1;CXCL10;IL6;DDX58;IL1B;CCL5;IL18;ADAR;IKBKG;RELA;NFKB1		Steroid hormone biosynthesis	10/61	2.5056e-06	UGT1A1;HSD3B2;CYP11A1;CYP11B2;HSD3B1;UGT1A3;UGT2A1;UGT1A9;CYP19A1;UGT1A8
Herpes simplex virus 1 infection	33/498	4.0861e-07	SRC;FASLG;TNF;RELA;C3;IFIH1;C5;CCL5;CCL2;IL12B;IKBKG;JAK2;STAT1;DDX58;STAT2;HLA-B;HLA-C;PTPN11;HLA-A;TYK2;HLA-F;HLA-G;NFKB1;PML;HLA-E;IL6;IFNG;OAS1;IL1B;OAS3;CALR;IRF9;BCL2L1		Neurotrophin signaling pathway	13/119	8.92154e-06	CAMK2B;BDNF;CAMK2A;PIK3R3;PIK3CD;PIK3R2;PIK3R1;PIK3CB;MAPK8;RPS6KA5;PIK3CA;RPS6KA2;CALM1
Prion disease	23/273	4.23608e-07	C1QB;ATF2;EGR1;C1QA;HSPA8;TNF;TUBA4A;MAPK12;C5;PPP3R1;PPP3CB;IL6;PPP3R2;PPP3CC;TUBA1A;TUBB2A;PRKACG;IL1B;CCL5;NCAM1;RAC1;ATF4;C1QC		Hepatitis C	15/157	9.72519e-06	PIK3R3;PIK3CD;PPP2R2A;PIK3R2;PIK3R1;PIK3CB;PPP2CA;PIK3CA;PPP2R2C;PPP2R1A;CLDN14;CLDN18;CTNNB1;CLDN17;IKBKG
Glucagon signaling pathway	14/107	4.50783e-07	ATF2;CAMK2D;CALML6;ADCY2;PPP3R1;PPP3CB;PPP3R2;PPP3CC;PRKACG;EP300;CALM1;PPARA;CAMK2G;ATF4		Regulation of actin cytoskeleton	18/218	1.00519e-05	CHRM2;CHRM3;CHRM1;PIK3R3;CXCR4;PIK3CD;PIK3R2;PIK3R1;PIK3CB;GNG12;FGF1;MYLK;ABI2;PIK3CA;MYL2;BDKRB2;BDKRB1;GIT1
Long-term potentiation	11/67	7.75564e-07	PPP3CB;CAMK2D;PPP3R1;PPP3CC;PPP3R2;CALML6;PRKACG;EP300;CALM1;CAMK2G;ATF4		Fluid shear stress and atherosclerosis	14/139	1.04791e-05	PIK3R3;PIK3CD;PIK3R2;PIK3R1;PIK3CB;PRKCZ;SELE;VEGFA;MAPK8;PIK3CA;CTNNB1;IKBKG;CALM1;BMPR1A
Regulation of lipolysis in adipocytes	10/55	9.29366e-07	LIPE;IRS1;PRKACG;NPY;ADORA1;ADCY3;ADCY2;PLIN1;ADCY5;GNAI2		VEGF signaling pathway	9/59	1.46869e-05	PPP3CA;PIK3CA;PIK3CD;PIK3R3;PRKCA;PIK3R2;PIK3CB;PIK3R1;VEGFA
Prolactin signaling pathway	11/70	1.22066e-06	SOCS1;CCND1;SRC;STAT1;STAT3;GRB2;FOS;JAK2;RELA;MAPK12;NFKB1		Type II diabetes mellitus	8/46	1.63252e-05	MAPK8;PIK3CA;PIK3CD;PIK3R3;PIK3R2;PIK3CB;PIK3R1;PRKCZ
Longevity regulating pathway	13/102	1.57109e-06	ATF2;HSPA8;HDAC2;IRS1;HDAC1;ADCY3;ADCY2;NFKB1;RELA;ADCY5;PRKACG;PPARG;ATF4		Insulin resistance	12/108	1.65484e-05	MAPK8;PIK3CA;RPS6KA2;MLX;PIK3R3;PIK3CD;PIK3R2;PIK3R1;PIK3CB;PRKCZ;PTPRF;AGT
Sphingolipid signaling pathway	14/119	1.66724e-06	OPRD1;PDPK1;TNF;KNG1;NFKB1;RELA;MAPK12;GNAI2;GNA12;ADORA1;S1PR1;RAC1;S1PR5;CERS2		Renin-angiotensin system	6/23	1.66515e-05	ACE2;MAS1;ENPEP;AGTR1;REN;AGT
Apelin signaling pathway	15/137	1.79064e-06	EGR1;SMAD4;CALML6;SERPINE1;ADCY3;PLAT;ADCY2;ADCY5;GNAI2;LIPE;CCND1;PRKACG;APLNR;PLIN1;CALM1		Parkinson disease	19/249	1.76263e-05	CAMK2B;MAOB;MAOA;CAMK2A;GNAI3;GNAI1;GNAI2;MAPK8;TH;PRKACG;KIF5B;UBC;GNAS;DRD1;PRKACA;CALM1;DRD2;PRKACB;SLC18A2
Glioma	11/75	2.46922e-06	CDKN1A;CAMK2D;CCND1;GADD45B;CALML6;EGF;GADD45A;CDK4;GRB2;CALM1;CAMK2G		Pancreatic cancer	10/76	1.89765e-05	MAPK8;TGFB2;PIK3CA;PIK3CD;PIK3R3;PIK3R2;PIK3CB;IKBKG;PIK3R1;VEGFA
Apoptosis	15/142	2.81539e-06	JUN;GADD45B;GADD45A;PDPK1;CSF2RB;FASLG;FOS;TNF;TUBA4A;NFKB1;RELA;TUBA1A;IKBKG;ATF4;BCL2L1		Bacterial invasion of epithelial cells	10/77	2.13282e-05	CTTN;PIK3CA;CLTC;PIK3CD;PIK3R3;CTNNB1;PIK3R2;PIK3CB;PIK3R1;DNM1
Thyroid cancer	8/37	2.94254e-06	RET;RXRB;CDKN1A;RXRA;CCND1;GADD45B;GADD45A;PPARG		Oocyte meiosis	13/129	2.1445e-05	CAMK2B;CAMK2A;ADCY2;ADCY1;ADCY8;PPP2CA;PPP3CA;PPP2R1A;PRKACG;RPS6KA2;PRKACA;CALM1;PRKACB
Cocaine addiction	9/49	2.9966e-06	ATF2;JUN;PRKACG;PDYN;RELA;NFKB1;ATF4;ADCY5;GNAI2		TNF signaling pathway	12/112	2.39514e-05	MAPK8;RPS6KA5;PIK3CA;CCL20;PIK3R3;PIK3CD;PIK3R2;PIK3R1;PIK3CB;IKBKG;SELE;CX3CL1
Wnt signaling pathway	16/166	4.4074e-06	JUN;SMAD4;CAMK2D;NFATC1;NFATC4;FOSL1;PPP3R1;PPP3CB;PPP3R2;PPP3CC;CCND1;APC;PRKACG;EP300;RAC1;CAMK2G		Tyrosine metabolism	7/36	2.60482e-05	DDC;TPO;MAOB;TH;MAOA;ADH1A;TYR
Cell adhesion molecules	15/148	4.7165e-06	SDC3;HLA-B;HLA-C;CD99L2;HLA-A;PDCD1LG2;HLA-F;HLA-G;ICAM1;HLA-E;SELP;VCAN;CD4;CD8A;NCAM1		Aldosterone-regulated sodium reabsorption	7/37	3.14396e-05	PIK3CA;PIK3CD;PIK3R3;PIK3R2;PRKCA;PIK3CB;PIK3R1
Dopaminergic synapse	14/132	5.7428e-06	ATF2;CAMK2D;CALML6;FOS;MAPK12;ADCY5;GNAI2;PPP3CB;PPP3CC;PRKACG;CALM1;CAMK2G;DRD4;ATF4		Human T-cell leukemia virus 1 infection	17/219	3.89351e-05	TGFB2;MSX2;PIK3R3;PIK3CD;PIK3R2;ADCY2;PIK3R1;ADCY1;PIK3CB;ADCY8;PPP3CA;MAPK8;PIK3CA;PRKACG;IKBKG;PRKACA;PRKACB
Aldosterone synthesis and secretion	12/98	6.04048e-06	POMC;ATF2;LIPE;CAMK2D;CALML6;PRKACG;ADCY3;ADCY2;CALM1;CAMK2G;ATF4;ADCY5		Insulin signaling pathway	13/137	4.06262e-05	PIK3R3;PIK3CD;PIK3R2;PIK3R1;PIK3CB;PRKCZ;PTPRF;MAPK8;PIK3CA;PRKACG;PRKACA;CALM1;PRKACB
Inflammatory mediator regulation of TRP channels	12/98	6.04048e-06	CAMK2D;CALML6;SRC;PRKACG;IL1B;ADCY3;ADCY2;CALM1;CAMK2G;KNG1;MAPK12;ADCY5		Retinol metabolism	9/68	4.721e-05	CYP26B1;CYP2A6;UGT1A1;RDH11;ADH1A;UGT1A3;UGT2A1;UGT1A9;UGT1A8
Phagosome	15/152	6.55215e-06	C1R;HLA-B;HLA-C;HLA-A;HLA-F;HLA-G;TUBA4A;HLA-E;C3;MRC2;TUBA1A;TUBB2A;CD209;CALR;RAC1		AMPK signaling pathway	12/120	4.77456e-05	PPP2CA;PIK3CA;PPP2R2C;PPP2R1A;HNF4A;LEP;PIK3R3;PIK3CD;PPP2R2A;PIK3R2;PIK3R1;PIK3CB
Steroid biosynthesis	6/20	6.81476e-06	SOAT1;SOAT2;DHCR24;CEL;DHCR7;LIPA		ErbB signaling pathway	10/85	5.09128e-05	CAMK2B;MAPK8;PIK3CA;CAMK2A;PIK3CD;PIK3R3;PRKCA;PIK3R2;PIK3CB;PIK3R1
Fc epsilon RI signaling pathway	10/68	6.9094e-06	IL4;CSF2;IL5;PDPK1;IL13;GRB2;RAC1;TNF;MAPK12;VAV2		Nicotine addiction	7/40	5.33623e-05	GRIA1;GRIA2;GRIN2A;SLC32A1;SLC17A7;GRIA4;GRIN1
Cushing syndrome	15/155	8.32125e-06	ATF2;CDKN1A;CAMK2D;ADCY3;ADCY2;ADCY5;GNAI2;POMC;CCND1;APC;CCNE1;CDK4;PRKACG;CAMK2G;ATF4		C-type lectin receptor signaling pathway	11/104	5.86621e-05	PPP3CA;MAPK8;PIK3CA;MDM2;PIK3R3;PIK3CD;PIK3R2;PIK3R1;PIK3CB;IKBKG;CALM1
Necroptosis	15/159	1.13357e-05	ZBP1;CAMK2D;STAT1;STAT2;STAT3;FASLG;TYK2;TNF;IFNG;IL1B;STAT6;JAK2;JAK3;CAMK2G;IRF9		Prolactin signaling pathway	9/70	5.96114e-05	LHCGR;MAPK8;PIK3CA;TH;PIK3CD;PIK3R3;PIK3R2;PIK3CB;PIK3R1
Endometrial cancer	9/58	1.2725e-05	CDKN1A;CCND1;GADD45B;APC;PDPK1;EGF;GADD45A;ERBB2;GRB2		Hedgehog signaling pathway	8/56	7.14136e-05	SHH;PRKACG;BOC;IHH;ARRB2;LRP2;PRKACA;PRKACB
Signaling pathways regulating pluripotency of stem cells	14/143	1.45157e-05	SMAD4;LEFTY1;SETDB1;STAT3;INHBA;ACVR1B;MAPK12;BMP4;APC;GRB2;JAK2;JAK3;LEFTY2;FGFR1		Non-small cell lung cancer	9/72	7.46495e-05	RXRB;PIK3CA;KIF5B;PIK3CD;PIK3R3;PRKCA;PIK3R2;PIK3CB;PIK3R1
VEGF signaling pathway	9/59	1.46869e-05	CDC42;PPP3CB;PPP3R1;PPP3CC;PPP3R2;SRC;RAC1;MAPK12;VEGFA		Hypertrophic cardiomyopathy	10/90	8.3284e-05	CACNG7;TGFB2;ACTC1;MYL2;MYL3;DMD;TNNI3;MYH6;AGT;MYH7
PPAR signaling pathway	10/74	1.49334e-05	RXRB;RXRA;MMP1;PDPK1;UBC;APOA2;LPL;PPARG;PLIN1;PPARA		Inositol phosphate metabolism	9/73	8.32899e-05	PLCB3;PLCB4;PIK3CA;PIK3CD;PIK3CB;PLCB1;PLCB2;PLCD4;PIK3CG
Viral myocarditis	9/60	1.69007e-05	CCND1;HLA-B;HLA-C;RAC1;HLA-A;HLA-F;HLA-G;ICAM1;HLA-E		Chronic myeloid leukemia	9/76	0.000114406	TGFB2;PIK3CA;MDM2;PIK3CD;PIK3R3;PIK3R2;PIK3CB;IKBKG;PIK3R1
Gastric acid secretion	10/76	1.89765e-05	CAMK2D;CALML6;SST;PRKACG;ADCY3;ADCY2;CALM1;CAMK2G;ADCY5;GNAI2		Prostate cancer	10/97	0.000156735	ZEB1;PIK3CA;MDM2;PIK3R3;PIK3CD;CTNNB1;PIK3R2;PIK3R1;PIK3CB;IKBKG
TGF-beta signaling pathway	11/94	2.27176e-05	BMP4;LEFTY1;SMAD4;TGFB1;IFNG;TGFB3;EP300;INHBA;ACVR1B;TNF;LEFTY2		Autophagy	12/137	0.000171794	VAMP8;PPP2CA;MAPK8;PIK3CA;PRKACG;PIK3R3;PIK3CD;PIK3R2;PIK3R1;PIK3CB;PRKACA;PRKACB
Gastric cancer	14/149	2.31427e-05	SMAD4;CDKN1A;TGFB1;GADD45B;GADD45A;TGFB3;EGF;RXRB;RXRA;CCND1;APC;CCNE1;ERBB2;GRB2		Cytokine-cytokine receptor interaction	19/295	0.000171955	CCR1;TGFB2;XCR1;CCL20;CXCR4;CXCR6;CX3CL1;CXCR1;CXCR3;LEP;CXCR2;CCR9;CCR7;CCR6;CCR5;CCR4;CCR3;CCR2;BMPR1A
Ras signaling pathway	18/232	2.33749e-05	CALML6;EGF;IGF2;FASLG;PTPN11;STK4;ETS1;RELA;NFKB1;VEGFA;CDC42;PRKACG;GRB2;IKBKG;RAC1;CALM1;BCL2L1;FGFR1		Viral carcinogenesis	15/203	0.000189218	PIK3R3;PIK3CD;PIK3R2;PIK3R1;PIK3CB;HDAC8;PIK3CA;PRKACG;MDM2;IKBKG;PRKACA;CCR5;PRKACB;CCR4;CCR3
Acute myeloid leukemia	9/67	4.18761e-05	CSF2;SPI1;CCND1;STAT3;GRB2;IKBKG;RELA;NFKB1;PML		Endocytosis	17/252	0.000216927	CLTC;CXCR4;ARRB2;PRKCZ;DNM1;GRK1;CXCR1;GRK5;HGS;GRK4;KIF5B;GRK7;CXCR2;GRK6;MDM2;CCR5;GIT1
Melanogenesis	11/101	4.4706e-05	POMC;CAMK2D;CALML6;PRKACG;EP300;ADCY3;ADCY2;CALM1;CAMK2G;ADCY5;GNAI2		African trypanosomiasis	6/37	0.00028506	PLCB3;PLCB4;PRKCA;PLCB1;SELE;PLCB2
Shigellosis	18/246	5.06516e-05	JUN;CSF2;CXCL8;SRC;IL18;TNF;RELA;NFKB1;MAPK12;C3;CDC42;CTTN;IL1B;CCL5;UBC;IKBKG;RAC1;BCL2L1		Fc epsilon RI signaling pathway	8/68	0.000286081	MAPK8;PIK3CA;PIK3CD;PIK3R3;PRKCA;PIK3R2;PIK3CB;PIK3R1
Rap1 signaling pathway	16/210	8.15182e-05	CALML6;SRC;EGF;LPAR1;ADCY3;ADCY2;SIPA1L3;MAPK12;VAV2;ADCY5;GNAI2;VEGFA;CDC42;RAC1;CALM1;FGFR1		Colorectal cancer	9/86	0.000296341	MAPK8;TGFB2;PIK3CA;PIK3CD;PIK3R3;CTNNB1;PIK3R2;PIK3CB;PIK3R1
Insulin resistance	11/108	8.29661e-05	IL6;IRS1;PDPK1;PPP1R3E;STAT3;MLX;PTPN11;PPARA;TNF;NFKB1;RELA		Renal cell carcinoma	8/69	0.000316635	TGFB2;PIK3CA;PIK3CD;PIK3R3;PIK3R2;PIK3CB;PIK3R1;VEGFA
Breast cancer	13/147	8.43956e-05	JUN;CDKN1A;GADD45B;GADD45A;EGF;BRCA1;FOS;CCND1;APC;CDK4;ERBB2;GRB2;FGFR1		Drug metabolism	10/108	0.000378175	CYP2A6;MAOB;UGT1A1;MAOA;ADH1A;UGT1A3;UGT2A1;UGT1A9;UGT1A8;ITPA
Asthma	6/31	0.000102494	IL10;IL4;IL5;IL13;IL9;TNF		HIF-1 signaling pathway	10/109	0.000407259	CAMK2B;PIK3CA;CAMK2A;PIK3R3;PIK3CD;PRKCA;PIK3R2;PIK3R1;PIK3CB;VEGFA
Systemic lupus erythematosus	12/135	0.000149479	C3;IL10;C1QB;C4A;C1QA;C5;IFNG;C1S;C1R;TNF;ELANE;C1QC		Melanoma	8/72	0.000424626	PIK3CA;MDM2;PIK3CD;PIK3R3;PIK3R2;PIK3CB;PIK3R1;FGF1
Circadian entrainment	10/97	0.000156735	CAMK2D;CALML6;PRKACG;ADCY3;ADCY2;FOS;CALM1;CAMK2G;ADCY5;GNAI2		Toxoplasmosis	10/112	0.000505892	GNAO1;TGFB2;MAPK8;GNAI3;IKBKG;CCR5;PIK3CG;GNAI1;PIK3R5;GNAI2
Pathways of neurodegeneration	26/475	0.000173437	APP;CAMK2D;CALML6;FASLG;TNF;RELA;PPP3R1;PPP3CB;PPP3R2;TUBA1A;PPP3CC;UBC;RAC1;CAMK2G;SNCA;PDYN;TUBA4A;NFKB1;MAPK12;IL6;TUBB2A;APC;IL1B;CALM1;ATF4;BCL2L1		Endometrial cancer	7/58	0.000584386	PIK3CA;PIK3CD;PIK3R3;CTNNB1;PIK3R2;PIK3CB;PIK3R1
Salmonella infection	17/249	0.000188218	JUN;CXCL8;IL18;FOS;TNF;RELA;TUBA4A;NFKB1;MAPK12;CDC42;IL6;TUBA1A;TUBB2A;CASP5;IL1B;IKBKG;RAC1		Porphyrin and chlorophyll metabolism	6/43	0.000658698	UGT1A1;UGT1A3;UGT2A1;UGT1A9;UGT1A8;CP
Axon guidance	14/182	0.000202704	CAMK2D;PDPK1;SRC;CXCR4;PTPN11;NFATC4;GNAI2;CDC42;PPP3R1;PPP3CB;PPP3R2;PPP3CC;RAC1;CAMK2G		Phenylalanine metabolism	4/17	0.000708972	DDC;MAOB;MAOA;PAH
Thyroid hormone signaling pathway	11/121	0.000229661	BMP4;RXRB;HDAC2;RXRA;CCND1;PDPK1;HDAC1;SRC;STAT1;PRKACG;EP300		Vasopressin-regulated water reabsorption	6/44	0.000746815	PRKACG;GNAS;STX4;PRKACA;PRKACB;VAMP2
Cholesterol metabolism	7/50	0.000230501	SOAT1;LRP1;SOAT2;APOC1;APOA2;LPL;LIPA		Choline metabolism in cancer	9/98	0.000779347	MAPK8;PIK3CA;PIK3R3;PIK3CD;PRKCA;PIK3R2;PIK3R1;PIK3CB;DGKI
ErbB signaling pathway	9/85	0.000271225	CDKN1A;CAMK2D;JUN;SRC;EGF;ERBB2;GRB2;CAMK2G;HBEGF		Ascorbate and aldarate metabolism	5/30	0.000813366	UGT1A1;UGT1A3;UGT2A1;UGT1A9;UGT1A8
Insulin secretion	9/86	0.000296341	ATF2;CAMK2D;PRKACG;ADCY3;ADCY2;FFAR1;CAMK2G;ATF4;ADCY5		B cell receptor signaling pathway	8/81	0.000938636	PPP3CA;PIK3CA;PIK3CD;PIK3R3;PIK3R2;PIK3CB;IKBKG;PIK3R1
Hepatocellular carcinoma	13/168	0.000319906	SMAD4;CDKN1A;TGFB1;GADD45B;GADD45A;TGFB3;IGF2;CCND1;APC;GSTA4;CDK4;GRB2;BCL2L1		T cell receptor signaling pathway	9/104	0.00119321	PPP3CA;MAPK8;PIK3CA;PIK3R3;PIK3CD;PIK3R2;PIK3R1;PIK3CB;IKBKG
Primary immunodeficiency	6/38	0.000331437	CD4;CD8A;IKBKG;CD3E;IL7R;JAK3		Osteoclast differentiation	10/127	0.00134236	PPP3CA;TGFB2;MAPK8;PIK3CA;PIK3R3;PIK3CD;PIK3R2;PIK3R1;PIK3CB;IKBKG
Phospholipase D signaling pathway	12/148	0.000352216	CXCL8;CXCR1;EGF;CXCR2;GNA12;LPAR1;ADCY3;GRB2;ADCY2;PTPN11;F2;ADCY5		Acute myeloid leukemia	7/67	0.00139423	PIK3CA;PIK3CD;PIK3R3;PIK3R2;PIK3CB;IKBKG;PIK3R1
Adherens junction	8/71	0.000385739	CDC42;SMAD4;SRC;ERBB2;EP300;PTPN6;RAC1;FGFR1		Pentose and glucuronate interconversions	5/34	0.00146306	UGT1A1;UGT1A3;UGT2A1;UGT1A9;UGT1A8
Adrenergic signaling in cardiomyocytes	12/150	0.000398134	ATF2;CAMK2D;CALML6;PRKACG;ADCY3;ADCY2;CALM1;CAMK2G;MAPK12;ATF4;ADCY5;GNAI2		Vibrio cholerae infection	6/50	0.00148202	TJP1;PRKACG;GNAS;PRKCA;PRKACA;PRKACB
Alzheimer disease	21/369	0.000430829	APP;LRP1;CALML6;IRS1;LPL;TNF;RELA;TUBA4A;NFKB1;PPP3R1;PPP3CB;IL6;PPP3R2;PPP3CC;TUBA1A;TUBB2A;APC;IL1B;CALM1;ATF4;SNCA		Prion disease	16/273	0.0014877	PIK3R3;PIK3CD;PIK3R2;PIK3R1;PIK3CB;C8A;GRIN1;PPP3CA;GRIN2A;MAPK8;C8G;PIK3CA;PRKACG;KIF5B;PRKACA;PRKACB
Morphine addiction	9/91	0.000452549	PDE1C;PDE1B;PRKACG;ADORA1;ADCY3;ADCY2;OPRM1;ADCY5;GNAI2		Adipocytokine signaling pathway	7/69	0.00165742	RXRB;POMC;MAPK8;NPY;LEP;AGRP;IKBKG
Cholinergic synapse	10/113	0.000542869	CAMK2D;PRKACG;ADCY3;ADCY2;FOS;JAK2;CAMK2G;ATF4;ADCY5;GNAI2		Focal adhesion	13/201	0.00169988	PIK3R3;PIK3CD;PRKCA;PIK3R2;PIK3R1;PIK3CB;MYLK;VEGFA;MAPK8;PIK3CA;MYL2;ZYX;CTNNB1
Leukocyte transendothelial migration	10/114	0.000582057	CDC42;CXCR4;CD99L2;PTPN11;RAC1;MMP9;MAPK12;ICAM1;VAV2;GNAI2		PD-L1 expression and PD-1 checkpoint pathway in cancer	8/89	0.00173339	PPP3CA;PIK3CA;PIK3CD;PIK3R3;PIK3R2;PIK3CB;IKBKG;PIK3R1
Endocytosis	16/252	0.000640527	HSPA8;SRC;HLA-B;HLA-C;CXCR4;HLA-A;HLA-F;HLA-G;PML;HLA-E;CDC42;CXCR1;IL2RA;CXCR2;IL2RB;CCR5		Small cell lung cancer	8/92	0.00214119	RXRB;PIK3CA;PIK3CD;PIK3R3;PIK3R2;PIK3CB;IKBKG;PIK3R1
Alcoholism	13/186	0.000840246	ATF2;HDAC2;CALML6;HDAC1;PDYN;HDAC9;ADCY5;GNAI2;PRKACG;NPY;GRB2;CALM1;ATF4		Coronavirus disease	14/232	0.00219823	PIK3R3;PIK3CD;PRKCA;PIK3R2;PIK3R1;PIK3CB;C8A;ACE2;MAS1;MAPK8;C8G;PIK3CA;AGTR1;IKBKG
Neutrophil extracellular trap formation	13/189	0.000973922	HDAC2;CR1;HDAC1;SRC;HDAC9;NFKB1;RELA;MAPK12;C3;SELP;C5;RAC1;ELANE		Ubiquitin mediated proteolysis	10/140	0.00276631	UBE2W;UBE2D4;UBE2D2;UBE2E3;UBE2D3;UBC;UBE2U;MDM2;UBE2D1;UBE2Z
Tight junction	12/169	0.0011472	CDC42;JUN;TUBA1A;PCNA;CCND1;CTTN;CDK4;SRC;PRKACG;ERBB2;RAC1;TUBA4A		Metabolism of xenobiotics by cytochrome P450	7/76	0.00289318	CYP2A6;UGT1A1;ADH1A;UGT1A3;UGT2A1;UGT1A9;UGT1A8
Cortisol synthesis and secretion	7/65	0.00116486	POMC;ATF2;PRKACG;ADCY3;ADCY2;ATF4;ADCY5		Neutrophil extracellular trap formation	12/189	0.00293611	PLCB3;PLCB4;PIK3CA;PIK3R3;PIK3CD;PRKCA;PIK3R2;PIK3R1;PIK3CB;PLCB1;HDAC8;PLCB2
Regulation of actin cytoskeleton	14/218	0.00122736	SRC;EGF;LPAR1;FN1;CXCR4;F2;KNG1;VAV2;CDC42;ABI2;APC;GNA12;RAC1;FGFR1		MAPK signaling pathway	16/294	0.00312868	TGFB2;BDNF;PRKCA;ARRB2;GNG12;FGF1;VEGFA;PPP3CA;CACNG7;MAPK8;RPS6KA5;PRKACG;RPS6KA2;IKBKG;PRKACA;PRKACB
DNA replication	5/36	0.00190268	PCNA;MCM7;MCM3;RPA2;MCM2		Tryptophan metabolism	5/42	0.00379828	DDC;AOC1;MAOB;MAOA;INMT
Melanoma	7/72	0.00212279	CDKN1A;CCND1;GADD45B;EGF;GADD45A;CDK4;FGFR1		Toll-like receptor signaling pathway	8/104	0.00457541	MAPK8;PIK3CA;PIK3R3;PIK3CD;PIK3R2;PIK3R1;PIK3CB;IKBKG
MicroRNAs in cancer	17/310	0.00217948	CDKN1A;HDAC2;IRS1;HDAC1;STAT3;BRCA1;MMP9;NFKB1;VEGFA;SOCS1;MAPK7;CCND1;APC;CCNE1;ERBB2;EP300;GRB2		FoxO signaling pathway	9/131	0.0057021	TGFB2;MAPK8;PIK3CA;MDM2;PIK3R3;PIK3CD;PIK3R2;PIK3R1;PIK3CB
Glutamatergic synapse	9/114	0.00226276	PPP3R1;PPP3CB;PPP3R2;PPP3CC;PRKACG;ADCY3;ADCY2;ADCY5;GNAI2		Cellular senescence	10/156	0.00595011	PPP3CA;TGFB2;PIK3CA;MDM2;PIK3R3;PIK3CD;PIK3R2;PIK3R1;PIK3CB;CALM1
Salivary secretion	8/93	0.00229269	CST3;CALML6;PRKACG;CD38;ADCY3;ADCY2;CALM1;ADCY5		Cardiac muscle contraction	7/87	0.00612309	CACNG7;ACTC1;MYL2;MYL3;TNNI3;MYH6;MYH7
Thyroid hormone synthesis	7/75	0.00268319	ATF2;PRKACG;ALB;ADCY3;ADCY2;ATF4;ADCY5		Yersinia infection	9/137	0.00758701	MAPK8;PIK3CA;RPS6KA2;PIK3R3;PIK3CD;PIK3R2;PIK3R1;PIK3CB;IKBKG
Dilated cardiomyopathy	8/96	0.00279811	TGFB1;TGFB3;PRKACG;ADCY3;ADCY2;TNF;ADCY5;TTN		Hepatitis B	10/162	0.00769701	TGFB2;MAPK8;PIK3CA;PIK3R3;PIK3CD;PRKCA;PIK3R2;PIK3R1;PIK3CB;IKBKG
Parkinson disease	14/249	0.0041541	CAMK2D;CALML6;TUBA4A;ADCY5;GNAI2;TUBA1A;TUBB2A;PRKACG;UBC;CALM1;CAMK2G;ATF4;BCL2L1;SNCA		Central carbon metabolism in cancer	6/70	0.00805534	PIK3CA;PIK3CD;PIK3R3;PIK3R2;PIK3CB;PIK3R1
Focal adhesion	12/201	0.00481131	CDC42;JUN;CCND1;PDPK1;SRC;EGF;ERBB2;FN1;GRB2;RAC1;VAV2;VEGFA		Epithelial cell signaling in Helicobacter pylori infection	6/70	0.00805534	TJP1;MAPK8;CXCR1;CXCR2;IKBKG;GIT1
Basal cell carcinoma	6/63	0.00482854	BMP4;CDKN1A;GADD45B;APC;GADD45A;SUFU		Huntington disease	15/306	0.0104808	GRIA1;GRIA2;BDNF;CLTC;GRIN1;PLCB3;MAPK8;REST;PLCB4;KIF5B;POLR2F;PLCB1;PLCB2;STX1A;GRIA4
Mitophagy	6/68	0.00700966	JUN;SRC;UBC;RELA;ATF4;BCL2L1		Fc gamma R-mediated phagocytosis	7/97	0.0108983	PIK3CA;PIK3R3;PIK3CD;PRKCA;PIK3R2;PIK3R1;PIK3CB
Insulin signaling pathway	9/137	0.00758701	LIPE;SOCS1;CALML6;IRS1;PDPK1;PRKACG;PPP1R3E;GRB2;CALM1		MicroRNAs in cancer	15/310	0.0116983	TGFB2;WNT3A;PIK3R3;PIK3CD;PRKCA;PIK3R2;PIK3R1;PIK3CB;VEGFA;RPS6KA5;ZEB1;PIK3CA;MDM2;MDM4;WNT3
Platelet activation	8/124	0.0127432	SRC;PRKACG;ADCY3;ADCY2;F2;MAPK12;ADCY5;GNAI2		Cell adhesion molecules	9/148	0.0122334	NFASC;CDH2;CLDN14;NRXN1;CNTN1;CLDN18;CLDN17;SELE;PTPRF
Progesterone-mediated oocyte maturation	7/100	0.0127489	PRKACG;CDK1;ADCY3;ADCY2;MAPK12;ADCY5;GNAI2		Non-alcoholic fatty liver disease	9/155	0.0161304	MAPK8;PIK3CA;LEP;MLX;PIK3R3;PIK3CD;PIK3R2;PIK3R1;PIK3CB
Diabetic cardiomyopathy	11/203	0.0134549	CAMK2D;TGFB1;IRS1;TGFB3;RAC1;PPARA;MMP9;CAMK2G;RELA;NFKB1;MAPK12		Histidine metabolism	3/22	0.0167997	AOC1;MAOB;MAOA
Thermogenesis	12/232	0.0141877	ATF2;LIPE;KDM3B;PRKACG;ADCY3;GRB2;PPARG;ADCY2;PLIN1;MAPK12;ADCY5;FGFR1		Natural killer cell mediated cytotoxicity	8/131	0.0172497	PPP3CA;PIK3CA;PIK3R3;PIK3CD;PRKCA;PIK3R2;PIK3R1;PIK3CB
Purine metabolism	8/129	0.0158603	NT5C3A;PDE1C;RRM2B;PDE1B;ADCY3;NME4;ADCY2;ADCY5		Measles	8/139	0.0236871	MAPK8;PIK3CA;PIK3R3;PIK3CD;PIK3R2;PIK3R1;PIK3CB;IKBKG
Hippo signaling pathway	9/163	0.0216194	BMP4;YWHAE;SMAD4;TGFB1;CCND1;APC;TGFB3;SERPINE1;TEAD3		Apoptosis	8/142	0.0264863	MAPK8;PIK3CA;PIK3R3;PIK3CD;PIK3R2;PIK3R1;PIK3CB;IKBKG
GABAergic synapse	6/89	0.0241183	SRC;PRKACG;ADCY3;ADCY2;ADCY5;GNAI2		Taurine and hypotaurine metabolism	2/11	0.0295467	GAD1;GAD2
Choline metabolism in cancer	6/98	0.0363381	JUN;PDPK1;EGF;GRB2;RAC1;FOS		mRNA surveillance pathway	6/98	0.0363381	PPP2CA;PPP2R2C;PPP2R1A;EIF4A3;PPP2R2A;SRRM1
Ovarian steroidogenesis	4/51	0.0383252	PRKACG;ADCY3;ADCY2;ADCY5		Pertussis	5/76	0.0416082	MAPK8;GNAI3;CALM1;GNAI1;GNAI2
Pancreatic secretion	6/102	0.0428456	CD38;ADCY3;ADCY2;CEL;RAC1;ADCY5		Arrhythmogenic right ventricular cardiomyopathy	5/77	0.0436227	CACNG7;CDH2;ACTN2;CTNNB1;DMD
Bacterial invasion of epithelial cells	5/77	0.0436227	CDC42;CTTN;SRC;FN1;RAC1
Vascular smooth muscle contraction	7/133	0.0497644	CALML6;PRKACG;GNA12;ADCY3;ADCY2;CALM1;ADCY5

## Sheet: RHD_ARF
Activated networks					Repressed networks
Term	Overlap	P.value	Genes		Term	Overlap	P.value	Genes
Chemokine signaling pathway	48/192	2.60947e-34	CCL14;CX3CR1;CXCL6;CXCL9;CXCL8;PXN;CXCR5;GNAI3;CXCR4;CXCL1;CXCR6;CXCL3;CXCL2;CXCL5;GNAI1;RELA;CRKL;CCL8;GRK5;CXCR3;CXCR2;CCR9;RAC2;AKT1;CCR8;CCL2;MAPK1;CCR7;PRKACA;CCR5;JAK2;PRKACB;CCR4;CCL17;CCR3;CCR2;CCL15;CCR1;CCL23;XCR1;CCL20;STAT3;GNG12;NFKB1;PIK3CA;XCL1;PLCB2;CCL28		Serotonergic synapse	34/113	1.51986e-27	TPH2;TPH1;DDC;MAOB;MAOA;ALOX12;ALOX12B;HTR4;CYP2C19;CYP2C18;PTGS1;GNGT1;GNG10;GNG3;GNGT2;GNG4;PRKACG;ALOX5;GNG8;CACNA1S;CYP2J2;HTR1E;PLA2G4A;PRKCA;GNG12;HTR5A;ALOX15B;CYP2C9;CYP2C8;PLCB4;GNB2;GNAS;GNB4;GNB5
Viral protein interaction with cytokine and cytokine receptor	34/100	1.40819e-29	CCL14;CX3CR1;CXCL6;CXCL9;CXCL8;CSF1;CXCR5;CXCR4;CXCL1;CXCL3;TNF;CXCL2;CXCL5;CCL8;CXCR3;CXCR2;CCR9;CCR8;CCL2;CCR7;CCR5;CCR4;CCL17;CCR3;CCR2;CCL15;CCR1;CCL23;XCR1;CCL20;IL34;TNFRSF1A;XCL1;CCL28		Neuroactive ligand-receptor interaction	53/341	6.80633e-27	CHRM2;CHRM4;PRL;PTH1R;HTR4;RXFP1;RXFP3;MC4R;BDKRB1;CTSG;GHSR;NPY5R;NPFF;NPY1R;TACR3;OPRM1;SSTR1;PDYN;SSTR2;SSTR4;ADCYAP1;CORT;MTNR1A;MTNR1B;FSHR;OPRD1;NPB;ADCYAP1R1;PTH;NPY4R;MCHR1;KNG1;MCHR2;GHRHR;HRH3;GALR2;GALR1;NPBWR2;PPY;DRD2;DRD3;DRD4;DRD5;HTR1E;GCGR;SCTR;OPRK1;NMBR;HTR5A;AGT;PYY;SST;NMUR2
TNF signaling pathway	33/112	1.9513e-26	CXCL6;CSF1;ATF6B;CXCL1;CXCL3;PTGS2;TNF;CXCL2;CXCL5;RELA;MAPK9;RPS6KA5;AKT1;CCL2;MAPK1;MAP3K7;MAP2K6;JUN;EDN1;CCL20;FOS;CFLAR;MAPK14;NFKB1;TNFRSF1A;MAPK13;CREB1;PIK3CA;TRAF3;IL1B;TRAF5;TAB2;MAP3K14		Tyrosine metabolism	19/36	1.50413e-21	PNMT;DDC;MAOB;ADH1B;MAOA;ADH1A;TAT;TYRP1;DBH;ADH7;COMT;TYR;ADH5;ADH6;ADH4;ALDH3A1;TPO;TH;AOX1
Cytokine-cytokine receptor interaction	49/295	2.91702e-26	CXCL6;CXCL9;CXCL8;CSF1;EPO;IL5RA;CXCL1;CXCL3;TNF;CXCL2;CXCL5;CCR9;CCR8;CCR7;CCR5;CCR4;CCR3;CCR2;ACVR1;IL13;TNFRSF19;TGFBR1;TGFBR2;TNFRSF1A;IFNG;IL1B;XCL1;CCL14;CX3CR1;CXCR5;CXCR4;CSF2RB;CXCR6;IL1RL1;CCL8;CXCR3;CXCR2;CCL2;CCL17;CCL15;CCR1;CCL23;XCR1;CCL20;IL34;ACVR2B;BMP4;IL4;CCL28		Retinol metabolism	22/68	4.9696e-19	UGT1A1;ADH1B;ADH1A;ADH7;CYP3A4;CYP2C18;CYP3A5;ADH5;ADH6;CYP3A7;ADH4;CYP2C9;CYP2C8;CYP26C1;CYP2B6;CYP1A2;CYP1A1;AOX1;UGT2B4;UGT2A1;UGT1A9;UGT1A7
Pathways in cancer	63/531	3.80741e-25	SPI1;CXCL8;EPO;ITGA2B;SLC2A1;IL5RA;ETS1;CRKL;RPS6KA5;MYC;RAC2;AKT1;EP300;PRKACA;JAK2;PRKACB;PDGFRA;EDN1;ITGA2;NCOA3;IL13;FOS;TGFBR1;TGFBR2;BCR;AR;PIK3CA;IFNG;TRAF3;TRAF5;RARA;PLCB2;MET;CAMK2D;CTBP2;LPAR1;GNAI3;CXCR4;CSF2RB;PTGS2;GNAI1;RELA;MAPK9;ABL1;MAPK1;STAT6;HES1;JUN;SMAD4;SMAD3;TXNRD2;GADD45A;EGF;TXNRD1;STAT3;LAMB1;GNG12;ESR1;NFKB1;PML;BMP4;IL4;RPS6KB1		Arachidonic acid metabolism	21/61	7.23335e-19	CYP2J2;PLA2G2F;PLA2G2E;PLA2G1B;GPX6;CYP4F2;PLA2G2A;PLA2G4A;PLA2G3;ALOX12;ALOX12B;PLA2G5;CYP2C19;PLA2G6;ALOX15B;PTGS1;CYP2C9;CYP2C8;CYP2B6;ALOX5;PLA2G10
IL-17 signaling pathway	28/94	9.32798e-23	CXCL6;CXCL8;TRAF3IP2;CXCL1;CXCL3;PTGS2;CXCL2;TNF;CXCL5;RELA;MAPK9;CCL2;MAPK1;MAP3K7;CCL17;JUN;CCL20;IL13;FOS;MAPK14;NFKB1;MAPK13;IL4;IFNG;TRAF3;IL1B;TRAF5;TAB2		Tryptophan metabolism	18/42	2.18352e-18	TPH2;DDC;TPH1;AOC1;MAOB;MAOA;INMT;ALDH3A2;AANAT;ALDH1B1;ALDH2;AFMID;CYP1A2;CYP1A1;AOX1;ALDH7A1;ALDH9A1;IDO1
Human cytomegalovirus infection	36/225	5.22486e-19	CXCL8;ATF6B;PXN;GNAI3;CXCR4;PTGS2;TNF;GNAI1;RELA;CRKL;MYC;CXCR2;RAC2;AKT1;CCL2;MAPK1;PRKACA;CCR5;PRKACB;CCR3;MAP2K6;CCR1;PDGFRA;STAT3;NFATC1;GNG12;MAPK14;NFKB1;TNFRSF1A;MAPK13;CREB1;PIK3CA;RPS6KB1;IL1B;TRAF5;PLCB2		Chemical carcinogenesis	36/239	3.99423e-18	NR1I3;ADCY2;ARRB2;CYP2C19;CYP3A4;CYP2C18;CYP3A5;FGF4;CYP3A7;FGF5;CYP2B6;FGF8;PRKACG;FGF20;CACNA1S;UGT2A1;UGT1A9;UGT1A7;KPNA1;GSTM3;HSP90AA1;MAP2K2;UGT1A1;VDR;CYP3A43;PRKCA;VEGFA;CYP2C9;CYP2C8;BCL6;CYP1A2;CYP1A1;GNAS;UGT2B4;KPNB1;FGF10
MAPK signaling pathway	40/294	2.15462e-18	CSF1;SRF;TNF;RELA;CRKL;MAPK9;RPS6KA5;MYC;RPS6KA2;RPS6KA1;RAC2;AKT1;MAPK1;PRKACA;PRKACB;MAP3K7;MAP2K6;PDGFRA;HSPA8;NTRK2;JUN;GADD45A;EGF;PLA2G4A;NFATC1;FOS;GNG12;MAPK14;DUSP6;NFKB1;TGFBR1;TGFBR2;TNFRSF1A;MAPK13;IL1B;MAPKAPK2;RASA2;TAB2;MAP3K14;MET		Drug metabolism	25/108	1.55213e-17	MAOB;MAOA;ADH1B;ADH1A;ADH7;CYP2C19;CYP3A4;MPO;CYP3A5;ADH5;ADH6;ADH4;CYP2B6;AOX1;UGT2A1;UGT1A9;UGT1A7;GSTM3;UGT1A1;FMO2;ALDH3A1;CYP2C9;CYP2C8;CYP1A2;UGT2B4
Chagas disease	25/102	3.51759e-18	CXCL8;SERPINE1;GNAI3;TNF;GNAI1;RELA;MAPK9;AKT1;CCL2;MAPK1;JUN;FOS;CFLAR;MAPK14;NFKB1;TGFBR1;TGFBR2;TNFRSF1A;MAPK13;IFNG;PIK3CA;IL1B;TLR9;PLCB2;TLR4		Linoleic acid metabolism	15/29	4.25335e-17	CYP2J2;PLA2G2F;PLA2G2E;PLA2G1B;PLA2G2A;PLA2G3;PLA2G4A;PLA2G5;CYP2C19;CYP3A4;PLA2G6;CYP2C9;CYP2C8;CYP1A2;PLA2G10
Hepatitis B	30/162	7.18907e-18	CXCL8;ATF6B;TNF;RELA;MAPK9;MYC;AKT1;EP300;MAPK1;STAT6;JAK2;MAP3K7;MAP2K6;JUN;SMAD4;SMAD3;STAT3;NFATC1;FOS;MAPK14;HSPG2;NFKB1;TGFBR1;TGFBR2;MAPK13;CREB1;PIK3CA;TRAF3;TAB2;TLR4		Ras signaling pathway	33/232	5.8734e-16	PLA2G1B;PLA2G3;PLA2G5;PLA2G6;FGF1;FGF4;GNGT1;FGF5;GNG10;GNG3;TBK1;GNGT2;FGF8;GNG4;PRKACG;FGF20;GNG8;FGF23;PLA2G2F;MAP2K2;PLA2G2E;PLA2G2A;PLA2G4A;PRKCA;GNG12;NGF;VEGFA;EFNA1;GNB2;PLA2G10;GNB4;GNB5;FGF10
Kaposi sarcoma-associated herpesvirus infection	32/193	1.69405e-17	CXCL8;CXCL1;PTGS2;CXCL3;CXCL2;RELA;MAPK9;MYC;UBC;AKT1;CCR8;EP300;MAPK1;CCR5;JAK2;CCR4;CCR3;MAP2K6;CCR1;JUN;STAT3;NFATC1;FOS;GNG12;MAPK14;NFKB1;TNFRSF1A;MAPK13;CREB1;PIK3CA;TRAF3;MAPKAPK2		Dopaminergic synapse	25/132	2.41848e-15	DDC;MAOB;MAOA;ARRB2;COMT;GNGT1;PPP2CA;GNG10;GNG3;GNGT2;GNG4;PRKACG;GNG8;DRD2;DRD3;DRD4;DRD5;PRKCA;GNG12;PLCB4;TH;GNB2;GNAS;GNB4;GNB5
AGE-RAGE signaling pathway in diabetic complications	24/100	2.82153e-17	EGR1;JUN;SMAD4;EDN1;SMAD3;CXCL8;SERPINE1;STAT3;NFATC1;MAPK14;TNF;NFKB1;TGFBR1;RELA;TGFBR2;MAPK13;MAPK9;PIK3CA;IL1B;AKT1;CCL2;MAPK1;JAK2;PLCB2		Metabolism of xenobiotics by cytochrome P450	19/76	2.65511e-14	GSTM3;UGT1A1;ADH1B;ADH1A;ADH7;CYP3A4;CYP3A5;ADH5;ADH6;ALDH3A1;ADH4;CYP2C9;CYP2B6;CYP1A2;CYP1A1;UGT2B4;UGT2A1;UGT1A9;UGT1A7
Lipid and atherosclerosis	33/215	5.77974e-17	CAMK2D;CXCL8;CXCL1;VLDLR;CXCL3;TNF;CXCL2;RELA;MAPK9;AKT1;CCL2;MAPK1;JAK2;MAP3K7;MAP2K6;CYP2J2;HSPA8;JUN;PDPK1;STAT3;NFATC1;FOS;MAPK14;NFKB1;TNFRSF1A;MAPK13;CYP2C8;PIK3CA;TRAF3;IL1B;TAB2;PLCB2;TLR4		Pathways in cancer	47/531	5.54099e-14	HDAC1;LAMA1;HHIP;WNT8A;ADCY2;KLK3;FZD10;FGF1;KNG1;GLI2;FGF4;FGF5;GNGT1;SHH;GNG10;GNG3;FGF8;GNGT2;GNG4;PRKACG;FGF20;BDKRB1;GNG8;FGF23;WNT2;RUNX1T1;GSTM3;HSP90AA1;MAP2K2;FZD5;FZD4;DCC;WNT7B;ZBTB16;FZD9;WNT9B;PRKCA;GNG12;AGT;RUNX1;VEGFA;PLCB4;GNB2;GNAS;GNB4;GNB5;FGF10
Toxoplasmosis	23/112	5.07106e-15	HSPA8;PDPK1;STAT3;GNAI3;LAMB1;MAPK14;TNF;NFKB1;GNAI1;RELA;TNFRSF1A;MAPK13;MAPK9;IFNG;ALOX5;AKT1;MAPK1;TAB2;CCR5;JAK2;MAP3K7;TLR4;MAP2K6		Morphine addiction	20/91	7.89246e-14	PRKCA;ADCY2;ARRB2;OPRM1;GNG12;GNGT1;GNG10;GNG3;PDE11A;GNGT2;GRK5;GNG4;GRK4;PRKACG;GNB2;GRK6;GNAS;GNB4;GNG8;GNB5
Human T-cell leukemia virus 1 infection	31/219	5.25864e-15	SPI1;ATF6B;SRF;SLC2A1;ETS1;TNF;RELA;MAPK9;MYC;AKT1;EP300;MAPK1;PRKACA;PRKACB;EGR1;RANBP1;JUN;SMAD4;SMAD3;NFATC1;FOS;NFKB1;TGFBR1;TGFBR2;TNFRSF1A;KAT2B;KAT2A;CREB1;PIK3CA;ATM;MAP3K14		Circadian entrainment	20/97	2.86333e-13	ADCYAP1R1;PRKCA;ADCY2;GNG12;GNGT1;ADCYAP1;PER1;MTNR1A;GNG10;GNG3;GNGT2;PLCB4;MTNR1B;GNG4;PRKACG;GNB2;GNAS;GNB4;GNG8;GNB5
Osteoclast differentiation	24/127	9.28215e-15	JUN;SPI1;CSF1;NFATC1;FOS;MAPK14;TNF;NFKB1;TGFBR1;RELA;TGFBR2;TNFRSF1A;MAPK13;MAPK9;CREB1;IFNG;PIK3CA;IL1B;AKT1;MAPK1;TAB2;MAP3K7;MAP3K14;MAP2K6		Phototransduction	12/28	1.10583e-12	GNGT1;GRK1;RCVRN;GNAT2;GRK7;CNGA1;RHO;SAG;PDE6B;GNAT1;PDE6A;CNGB1
Yersinia infection	24/137	5.43829e-14	JUN;CXCL8;PXN;NFATC1;FOS;MAPK14;TNF;NFKB1;RELA;CRKL;MAPK13;MAPK9;PIK3CA;RPS6KA2;IL1B;RPS6KA1;RAC2;AKT1;CCL2;MAPK1;TAB2;MAP3K7;TLR4;MAP2K6		Pyruvate metabolism	14/47	4.99004e-12	PKLR;ADH1B;ADH1A;AKR1A1;ADH7;ADH5;ADH6;ALDH3A2;ADH4;ALDH1B1;ALDH2;PCK1;ALDH7A1;ALDH9A1
Human immunodeficiency virus 1 infection	29/212	9.96826e-14	PXN;GNAI3;CXCR4;TNF;GNAI1;RELA;CRKL;MAPK9;RAC2;AKT1;PAK6;MAPK1;CCR5;MAP3K7;MAP2K6;JUN;NFATC1;FOS;GNG12;MAPK14;NFKB1;TNFRSF1A;MAPK13;PIK3CA;RPS6KB1;TRAF5;ATM;TAB2;TLR4		Histidine metabolism	10/22	4.30762e-11	ALDH3A2;ALDH3A1;AOC1;MAOB;ALDH1B1;ALDH2;MAOA;HNMT;ALDH7A1;ALDH9A1
TGF-beta signaling pathway	20/94	1.52264e-13	ACVR1;SMAD4;SMAD3;SMURF1;RGMB;TNF;THBS1;ACVR2B;SMAD5;TGFBR1;TGFBR2;SMAD7;BMP4;ZFYVE16;IFNG;RPS6KB1;MYC;EP300;MAPK1;ID3		Relaxin signaling pathway	20/129	7.10559e-11	MAP2K2;PRKCA;ADCY2;ARRB2;GNG12;RXFP1;RXFP3;VEGFA;GNGT1;GNG10;GNG3;GNGT2;PLCB4;GNG4;PRKACG;GNB2;GNAS;GNB4;GNG8;GNB5
Sphingolipid signaling pathway	22/119	1.96288e-13	ASAH2;PDPK1;GNAI3;MAPK14;TNF;NFKB1;GNAI1;RELA;SGPP1;TNFRSF1A;MAPK13;ACER2;MAPK9;PIK3CA;ADORA3;ADORA1;RAC2;S1PR1;AKT1;MAPK1;S1PR3;PLCB2		Ascorbate and aldarate metabolism	11/30	7.59928e-11	ALDH3A2;ALDH1B1;ALDH2;UGT1A1;AKR1A1;UGT2B4;UGT2A1;UGT1A9;ALDH7A1;UGT1A7;ALDH9A1
Th17 cell differentiation	21/107	2.03071e-13	JUN;SMAD4;SMAD3;STAT3;NFATC1;GATA3;FOS;MAPK14;NFKB1;TGFBR1;RELA;TGFBR2;MAPK13;IL4;MAPK9;IFNG;IL1B;RARA;MAPK1;STAT6;JAK2		Glycolysis / Gluconeogenesis	15/67	7.92286e-11	PKLR;ADH1B;ADH1A;AKR1A1;ADH7;ADH5;ADH6;ALDH3A2;ALDH3A1;ADH4;ALDH2;ALDH1B1;PCK1;ALDH7A1;ALDH9A1
Fluid shear stress and atherosclerosis	23/139	6.43068e-13	ACVR1;JUN;EDN1;ITGA2B;FOS;MAPK14;TNF;ACVR2B;NFKB1;RELA;TNFRSF1A;MAPK13;BMP4;MAPK9;IFNG;PIK3CA;IL1B;RAC2;PECAM1;AKT1;CCL2;MAP3K7;MAP2K6		Steroid hormone biosynthesis	14/61	2.38651e-10	UGT1A1;AKR1C4;COMT;CYP3A4;CYP3A5;CYP3A7;SULT1E1;HSD17B2;CYP1A2;CYP1A1;UGT2B4;UGT2A1;UGT1A9;UGT1A7
Relaxin signaling pathway	22/129	1.08989e-12	JUN;EDN1;ATF6B;RXFP4;GNAI3;FOS;GNG12;MAPK14;NFKB1;TGFBR1;GNAI1;RELA;TGFBR2;MAPK13;MAPK9;CREB1;PIK3CA;AKT1;MAPK1;PRKACA;PRKACB;PLCB2		Signaling pathways regulating pluripotency of stem cells	20/143	4.73568e-10	MAP2K2;FZD5;FZD4;WNT7B;FZD9;WNT9B;WNT8A;PAX6;FZD10;INHBA;ISL1;INHBE;SOX2;ID1;HOXB1;TCF3;BMPR1B;WNT2;NEUROG1;MYF5
NF-kappa B signaling pathway	20/104	1.14227e-12	CXCL8;GADD45A;CXCL1;BCL10;CFLAR;CXCL3;PTGS2;TNF;CXCL2;NFKB1;RELA;TNFRSF1A;TRAF3;IL1B;TRAF5;ATM;TAB2;MAP3K7;MAP3K14;TLR4		cAMP signaling pathway	24/216	1.09692e-09	CHRM2;GHSR;ADCYAP1R1;MAP2K2;HTR1E;HHIP;NPY1R;ADCY2;SSTR1;HTR4;SSTR2;ADCYAP1;SST;PRKACG;FSHR;GNAS;CNGA1;CNGA2;SOX9;CACNA1S;DRD2;RAPGEF4;DRD5;CNGB1
T cell receptor signaling pathway	20/104	1.14227e-12	JUN;PDPK1;NFATC1;BCL10;FOS;MAPK14;TNF;NFKB1;RELA;MAPK13;IL4;MAPK9;IFNG;PIK3CA;NCK2;AKT1;MAPK1;PAK6;MAP3K7;MAP3K14		Cholinergic synapse	17/113	3.0772e-09	CHRM2;CHRM4;PRKCA;ADCY2;GNG12;GNGT1;GNG10;GNG3;GNGT2;PLCB4;GNG4;PRKACG;GNB2;GNB4;GNG8;CACNA1S;GNB5
Toll-like receptor signaling pathway	20/104	1.14227e-12	JUN;CXCL9;CXCL8;FOS;MAPK14;TNF;NFKB1;RELA;MAPK13;MAPK9;PIK3CA;TRAF3;IL1B;TLR9;AKT1;MAPK1;TAB2;MAP3K7;TLR4;MAP2K6		Melanogenesis	16/101	4.15316e-09	MAP2K2;FZD5;FZD4;WNT7B;TYRP1;FZD9;WNT9B;WNT8A;PRKCA;ADCY2;FZD10;TYR;PLCB4;PRKACG;GNAS;WNT2
Viral carcinogenesis	27/203	1.42167e-12	HDAC5;SP100;HDAC3;ATF6B;SRF;PXN;RELA;CCR8;EP300;MAPK1;PRKACA;CCR5;PRKACB;CCR4;CCR3;RANBP1;JUN;STAT3;NFKB1;KAT2B;KAT2A;CREB1;PIK3CA;TRAF3;MAPKAPK2;RASA2;TRAF5		alpha-Linolenic acid metabolism	9/25	5.08015e-09	PLA2G2F;PLA2G2E;PLA2G1B;PLA2G2A;PLA2G10;PLA2G3;PLA2G4A;PLA2G5;PLA2G6
Neurotrophin signaling pathway	21/119	1.79702e-12	NTRK2;JUN;CAMK2D;PDPK1;NTRK3;MAPK14;NFKB1;RELA;CRKL;MAPK13;MAPK9;RPS6KA5;PIK3CA;RPS6KA2;ARHGDIB;RPS6KA1;MAPKAPK2;ABL1;AKT1;MAPK1;SH2B3		GABAergic synapse	15/89	5.27957e-09	GAD1;PRKCA;ADCY2;GNG12;GNGT1;GNG10;GNG3;GNGT2;GNG4;PRKACG;GNB2;GNB4;GNG8;CACNA1S;GNB5
Shigellosis	29/246	4.52717e-12	CXCL8;PXN;BCL10;TNF;MYL12A;RELA;CRKL;HK1;MAPK9;RPS6KA5;UBC;TIFA;CAPN2;AKT1;MAPK1;MAP3K7;JUN;MAPK14;NFKB1;TNFRSF1A;MAPK13;PIK3CA;RPS6KB1;IL1B;TRAF5;ATM;TAB2;PLCB2;TLR4		Fatty acid degradation	11/43	5.96435e-09	ALDH3A2;ADH4;ALDH1B1;ALDH2;ADH1B;ADH1A;ADH7;ALDH7A1;ADH5;ADH6;ALDH9A1
PD-L1 expression and PD-1 checkpoint pathway in cancer	18/89	6.32458e-12	JUN;EGF;STAT3;NFATC1;FOS;MAPK14;RELA;NFKB1;MAPK13;IFNG;PIK3CA;RPS6KB1;TLR9;AKT1;MAPK1;JAK2;TLR4;MAP2K6		PI3K-Akt signaling pathway	30/354	6.41363e-09	CHRM2;LAMA1;PRL;FGF1;FGF4;GNGT1;PPP2CA;FGF5;VTN;GNG10;GNG3;GNGT2;FGF8;GNG4;FGF20;GNG8;PCK1;FGF23;YWHAH;HSP90AA1;MAP2K2;PRKCA;GNG12;NGF;VEGFA;EFNA1;GNB2;GNB4;GNB5;FGF10
Pertussis	16/76	4.99645e-11	CXCL6;JUN;CXCL8;GNAI3;FOS;MAPK14;TNF;CXCL5;GNAI1;RELA;NFKB1;MAPK13;MAPK9;IL1B;MAPK1;TLR4		Alcoholism	21/186	9.12494e-09	DDC;HDAC3;MAOB;MAOA;HDAC1;PDYN;GNG12;HDAC8;GNGT1;GNG10;GNG3;GNGT2;TH;GNG4;PRKACG;GNB2;GNAS;GNB4;GNG8;GNB5;DRD2
Leishmaniasis	16/77	6.16361e-11	JUN;FOS;PTGS2;MAPK14;TNF;RELA;NFKB1;MAPK13;IL4;IFNG;IL1B;MAPK1;TAB2;JAK2;MAP3K7;TLR4		Glutamatergic synapse	16/114	2.48477e-08	PLA2G4A;PRKCA;ADCY2;GNG12;GNGT1;GNG10;GNG3;GNGT2;PLCB4;GNG4;PRKACG;GNB2;GNAS;GNB4;GNG8;GNB5
Transcriptional misregulation in cancer	24/192	9.51958e-11	SPI1;CXCL8;GADD45A;LMO2;PAX3;TMPRSS2;ETV1;BMI1;FLI1;NFKB1;DUSP6;ETV5;RELA;PML;TGFBR2;LYL1;HHEX;ZEB1;PAX7;MYC;RARA;ATM;ERG;MET		Ether lipid metabolism	11/49	2.63839e-08	PLA2G2F;PLA2G2E;PLA2G1B;PLA2G10;PLA2G2A;PLA2G4A;PLA2G3;CHPT1;PLA2G5;ENPP6;PLA2G6
Growth hormone synthesis, secretion and action	19/119	1.26252e-10	ATF6B;STAT3;GNAI3;FOS;MAPK14;GNAI1;CRKL;MAPK13;MAPK9;CREB1;PIK3CA;AKT1;EP300;MAPK1;PRKACA;JAK2;PRKACB;PLCB2;MAP2K6		Gastric cancer	18/149	3.67391e-08	MAP2K2;FZD5;CDX2;FZD4;WNT7B;FZD9;WNT9B;WNT8A;FZD10;FGF1;FGF4;FGF5;SHH;FGF8;FGF20;FGF23;WNT2;FGF10
Cellular senescence	21/156	3.58599e-10	SMAD3;CXCL8;TRAF3IP2;GADD45A;SERPINE1;NFATC1;MAPK14;ETS1;NFKB1;TGFBR1;RELA;TGFBR2;MAPK13;PIK3CA;MYC;MAPKAPK2;CAPN2;AKT1;MAPK1;ATM;MAP2K6		Vascular smooth muscle contraction	17/133	3.78422e-08	PLA2G2F;MAP2K2;PLA2G2E;PLA2G1B;PLA2G2A;PLA2G3;PLA2G4A;PRKCA;ADCY2;PLA2G5;PLA2G6;AGT;PLCB4;PRKACG;PLA2G10;GNAS;CACNA1S
Chronic myeloid leukemia	15/76	5.29451e-10	SMAD4;SMAD3;CTBP2;GADD45A;TGFBR1;RELA;NFKB1;CRKL;TGFBR2;BCR;PIK3CA;MYC;ABL1;AKT1;MAPK1		Cushing syndrome	18/155	6.79927e-08	MAP2K2;FZD5;FZD4;WNT7B;FZD9;WNT9B;WNT8A;KCNA4;ADCY2;FZD10;AGT;PDE11A;PLCB4;STAR;PRKACG;GNAS;CACNA1S;WNT2
Pancreatic cancer	15/76	5.29451e-10	SMAD4;SMAD3;EGF;GADD45A;STAT3;TGFBR1;RELA;NFKB1;TGFBR2;MAPK9;PIK3CA;RPS6KB1;RAC2;AKT1;MAPK1		Chemokine signaling pathway	20/192	8.00552e-08	ADCY2;ARRB2;GNG12;GRK1;GNGT1;GNG10;GNG3;GNGT2;PLCB4;GRK5;GRK4;GNG4;PRKACG;GRK7;GNB2;GRK6;GNB4;GNG8;GNB5;CCL16
Inflammatory bowel disease	14/65	5.90016e-10	JUN;SMAD3;IL13;STAT3;NFATC1;GATA3;TNF;RELA;NFKB1;IL4;IFNG;IL1B;STAT6;TLR4		Hippo signaling pathway	18/163	1.47441e-07	FZD5;FZD4;WNT7B;FZD9;WNT9B;WNT8A;FZD10;AFP;FGF1;BMP7;GLI2;SOX2;PPP2CA;ID1;BMPR1B;WNT2;TEAD1;YWHAH
FoxO signaling pathway	19/131	6.87418e-10	SMAD4;SMAD3;GADD45A;PDPK1;EGF;STAT3;MAPK14;PRKAB1;TGFBR1;TGFBR2;MAPK13;MAPK9;PIK3CA;S1PR1;AKT1;EP300;MAPK1;ATM;SGK1		Calcium signaling pathway	22/240	1.7694e-07	CHRM2;TACR3;PRKCA;ADCY2;HTR4;FGF1;NGF;HTR5A;VEGFA;FGF4;FGF5;PLCB4;FGF8;PRKACG;FGF20;GNAS;CASQ2;BDKRB1;CACNA1S;FGF23;DRD5;FGF10
C-type lectin receptor signaling pathway	17/104	8.22118e-10	JUN;NFATC1;BCL10;PTGS2;MAPK14;TNF;NFKB1;RELA;MAPK13;MAPK9;PIK3CA;IL1B;MAPKAPK2;AKT1;MAPK1;MAP3K14;CCL17		Arginine and proline metabolism	10/50	3.65048e-07	ALDH3A2;AOC1;ALDH2;MAOB;ALDH1B1;MAOA;SAT2;SAT1;ALDH7A1;ALDH9A1
Fc epsilon RI signaling pathway	14/68	1.11305e-09	PDPK1;IL13;PLA2G4A;MAPK14;TNF;MAPK13;IL4;MAPK9;PIK3CA;ALOX5;RAC2;AKT1;MAPK1;MAP2K6		Basal cell carcinoma	11/63	4.06675e-07	SHH;FZD5;FZD4;HHIP;WNT7B;WNT9B;WNT8A;FZD9;FZD10;WNT2;GLI2
HIF-1 signaling pathway	17/109	1.74073e-09	EDN1;CAMK2D;EPO;EGF;SERPINE1;STAT3;SLC2A1;NFKB1;RELA;HK1;IFNG;PIK3CA;RPS6KB1;AKT1;EP300;MAPK1;TLR4		Ovarian steroidogenesis	10/51	4.4403e-07	CYP2J2;STAR;PRKACG;FSHR;ALOX5;HSD17B2;CYP1A1;GNAS;PLA2G4A;ADCY2
Chemical carcinogenesis	25/239	1.74901e-09	ATF6B;GNAI3;PTGS2;CYP3A5;GNAI1;RELA;MYC;RPS6KA2;RPS6KA1;AKT1;MAPK1;PRKACA;JAK2;PRKACB;JUN;EGF;STAT3;FOS;ESR1;NFKB1;AR;CYP2C8;CREB1;PIK3CA;RPS6KB1		beta-Alanine metabolism	8/30	5.20269e-07	ALDH3A2;ALDH3A1;ALDH6A1;ALDH1B1;ALDH2;GAD1;ALDH7A1;ALDH9A1
Colorectal cancer	15/86	3.22818e-09	JUN;SMAD4;SMAD3;EGF;GADD45A;FOS;TGFBR1;TGFBR2;MAPK9;PIK3CA;RPS6KB1;MYC;RAC2;AKT1;MAPK1		Breast cancer	16/147	8.80942e-07	MAP2K2;FZD5;FZD4;WNT7B;FZD9;WNT9B;WNT8A;FZD10;FGF1;FGF4;FGF5;FGF8;FGF20;FGF23;WNT2;FGF10
Ras signaling pathway	24/232	4.62711e-09	PDGFRA;NTRK2;PLA2G2D;PLA2G12B;CSF1;EGF;PLA2G4A;GNG12;RASAL3;ETS1;RELA;NFKB1;MAPK9;PIK3CA;RASA3;RASA2;RAC2;ABL1;AKT1;PAK6;MAPK1;PRKACA;PRKACB;MET		Insulin secretion	12/86	1.49108e-06	RIMS2;ADCYAP1;ADCYAP1R1;PLCB4;PRKACG;PDX1;GNAS;SLC2A2;PRKCA;ADCY2;CACNA1S;RAPGEF4
Th1 and Th2 cell differentiation	15/92	8.46147e-09	JUN;IL13;NFATC1;FOS;GATA3;MAPK14;RELA;NFKB1;MAPK13;IL4;MAPK9;IFNG;MAPK1;STAT6;JAK2		Apelin signaling pathway	15/137	1.79064e-06	MAP2K2;ADCY2;GNG12;GNGT1;GNG10;GNG3;GNGT2;PLCB4;GNG4;PRKACG;GNB2;GNB4;GNG8;GNB5;PPARGC1A
Thyroid hormone signaling pathway	17/121	8.94188e-09	MED1;HDAC3;PDPK1;NCOA3;SLC2A1;ESR1;BMP4;KAT2B;KAT2A;PIK3CA;MYC;AKT1;EP300;MAPK1;PRKACA;PRKACB;PLCB2		Maturity onset diabetes of the young	7/26	2.54859e-06	PKLR;HNF4A;PDX1;SLC2A2;PAX6;HNF1A;NKX2-2
Estrogen signaling pathway	18/137	9.68742e-09	HSPA8;JUN;ATF6B;NCOA3;GNAI3;FOS;KRT10;ESR1;GNAI1;KRT19;CREB1;PIK3CA;RARA;AKT1;MAPK1;PRKACA;PRKACB;PLCB2		Cholesterol metabolism	9/50	3.57426e-06	STAR;APOH;APOC2;APOA1;LCAT;LPL;APOC3;LRP2;APOE
Rheumatoid arthritis	15/93	9.86013e-09	CXCL6;JUN;CXCL8;CSF1;CCL20;CXCL1;FOS;CXCL3;CXCL2;TNF;CXCL5;IFNG;IL1B;CCL2;TLR4		Retrograde endocannabinoid signaling	15/148	4.7165e-06	PRKCA;ADCY2;GNG12;GNGT1;GNG10;GNG3;GNGT2;PLCB4;GNG4;PRKACG;GNB2;GNB4;GNG8;CACNA1S;GNB5
Insulin resistance	16/108	1.12556e-08	PDPK1;STAT3;SLC2A1;TNF;PRKAB1;NFKB1;RELA;TNFRSF1A;MAPK9;CREB1;PIK3CA;RPS6KB1;RPS6KA2;RPS6KA1;AKT1;SLC27A2		Rap1 signaling pathway	18/210	5.99024e-06	MAP2K2;PRKCA;ADCY2;FGF1;NGF;VEGFA;FGF4;FGF5;EFNA1;PLCB4;FGF8;ID1;FGF20;GNAS;DRD2;FGF23;RAPGEF4;FGF10
Epithelial cell signaling in Helicobacter pylori infection	13/70	1.65062e-08	JUN;CXCL8;CXCL1;CXCL3;MAPK14;CXCL2;RELA;NFKB1;MAPK13;MAPK9;CXCR2;MET;MAP3K14		Inflammatory mediator regulation of TRP channels	12/98	6.04048e-06	CYP2J2;PLCB4;PRKACG;GNAS;BDKRB1;PLA2G4A;PRKCA;ALOX12;ADCY2;PLA2G6;NGF;KNG1
Prostate cancer	15/97	1.78222e-08	PDGFRA;PDPK1;EGF;TMPRSS2;NFKB1;ETV5;RELA;AR;CREB1;ZEB1;PIK3CA;AKT1;EP300;MAPK1;ERG		Complement and coagulation cascades	11/85	8.59082e-06	FGB;FGA;VTN;FGG;BDKRB1;MASP1;A2M;CFB;KNG1;SERPINA5;MBL2
Serotonergic synapse	16/113	2.18563e-08	CYP2J2;APP;ALOX15;GNAI3;PLA2G4A;ALOX12;GNG12;PTGS2;GNAI1;PTGS1;CYP2C8;ALOX5;MAPK1;PRKACA;PRKACB;PLCB2		Growth hormone synthesis, secretion and action	13/119	8.92154e-06	GHSR;POU1F1;MAP2K2;PRKCA;ADCY2;SSTR1;SSTR2;GHRHR;PLCB4;SST;PRKACG;GNAS;CACNA1S
NOD-like receptor signaling pathway	20/181	2.97234e-08	JUN;CXCL8;CXCL1;CXCL3;MAPK14;TNF;CXCL2;NFKB1;RELA;MAPK13;MAPK9;TRAF3;IL1B;TRAF5;CCL2;MAPK1;TAB2;MAP3K7;PLCB2;TLR4		Pancreatic secretion	12/102	9.17883e-06	PLA2G2F;PLCB4;PLA2G2E;PLA2G1B;PLA2G10;PLA2G2A;GNAS;SCTR;PLA2G3;PRKCA;ADCY2;PLA2G5
Arachidonic acid metabolism	12/61	2.99237e-08	CYP2J2;PLA2G2D;CYP2C8;GPX1;PLA2G12B;GPX3;ALOX5;ALOX15;PLA2G4A;ALOX12;PTGS2;PTGS1		Hedgehog signaling pathway	9/56	9.46271e-06	SHH;HHIP;PRKACG;BOC;IHH;ARRB2;LRP2;GLI2;CDON
Amoebiasis	15/102	3.58274e-08	CXCL8;CXCL1;LAMB1;CXCL3;TNF;CXCL2;NFKB1;RELA;IFNG;PIK3CA;IL1B;PRKACA;PRKACB;PLCB2;TLR4		Fat digestion and absorption	8/43	9.68882e-06	PLA2G2F;PLA2G2E;PLA2G1B;PLA2G2A;PLA2G10;PLA2G3;APOA1;PLA2G5
Proteoglycans in cancer	21/205	5.07616e-08	CAMK2D;PDPK1;ITGA2;STAT3;PXN;MAPK14;HSPG2;TNF;ESR1;THBS1;MAPK13;PIK3CA;RPS6KB1;MYC;AKT1;MAPK1;PRKACA;PRKACB;TLR4;MET;EIF4B		Parathyroid hormone synthesis, secretion and action	12/106	1.36624e-05	PLCB4;VDR;PTH;BGLAP;PRKACG;GNAS;PRKCA;ADCY2;ARRB2;PTH1R;FGF23;PTHLH
Apelin signaling pathway	17/137	5.9012e-08	EGR1;HDAC5;SMAD4;SMAD3;SERPINE1;GNAI3;GNG12;PRKAB1;TGFBR1;GNAI1;RPS6KB1;AKT1;TFAM;MAPK1;PRKACA;PRKACB;PLCB2		Human cytomegalovirus infection	18/225	1.54732e-05	MAP2K2;PRKCA;ADCY2;GNG12;VEGFA;GNGT1;GNG10;GNG3;TBK1;GNGT2;PLCB4;GNG4;PRKACG;GNB2;GNAS;GNB4;GNG8;GNB5
Platelet activation	16/124	8.32372e-08	GP1BB;ITGA2;ITGA2B;GNAI3;PLA2G4A;MAPK14;MYL12A;GNAI1;PTGS1;MAPK13;PIK3CA;AKT1;MAPK1;PRKACA;PRKACB;PLCB2		Thyroid hormone synthesis	10/75	1.6851e-05	TPO;PLCB4;TTR;PRKACG;GPX6;ALB;GNAS;PRKCA;ADCY2;LRP2
PI3K-Akt signaling pathway	28/354	8.94801e-08	CSF1;ATF6B;EPO;ITGA2B;LPAR1;BRCA1;THBS1;RELA;MYC;AKT1;MAPK1;JAK2;EIF4B;PDGFRA;NTRK2;PDPK1;EGF;ITGA2;LAMB1;GNG12;NFKB1;IL4;CREB1;PIK3CA;RPS6KB1;SGK1;TLR4;MET		Olfactory transduction	27/440	1.87236e-05	OR10J1;OR51B2;OR6K3;OR6K2;ARRB2;OR5W2;PRKACG;OR51B6;CNGA2;OR51B5;OR5D16;OR2B6;OR10K2;OR2B2;OR10K1;OR14A16;OR14C36;OR11G2;OR51E2;OR51M1;OR51I1;OR5T1;OR10A7;OR4D11;OR10A3;CNGB1;OR3A1
Acute myeloid leukemia	12/67	8.99105e-08	SPI1;PIK3CA;RPS6KB1;MYC;STAT3;RARA;AKT1;MAPK1;DUSP6;RELA;NFKB1;PML		Cocaine addiction	8/49	2.64216e-05	DDC;MAOB;TH;MAOA;PRKACG;GNAS;PDYN;DRD2
Apoptosis	17/142	1.00502e-07	JUN;GADD45A;PDPK1;CSF2RB;FOS;CFLAR;TNF;NFKB1;RELA;TNFRSF1A;MAPK9;PIK3CA;CAPN2;AKT1;MAPK1;ATM;MAP3K14		Cortisol synthesis and secretion	9/65	3.27216e-05	PLCB4;STAR;PRKACG;GNAS;KCNA4;ADCY2;NR0B1;CACNA1S;AGT
Legionellosis	11/57	1.39494e-07	HSPA8;CXCL8;IL1B;CXCL1;CXCL3;SEC22B;CXCL2;TNF;TLR4;RELA;NFKB1		Glycerophospholipid metabolism	11/98	3.37059e-05	PLA2G2F;PLA2G2E;PLA2G1B;PLA2G10;PLA2G2A;PLA2G3;PLA2G4A;LCAT;CHPT1;PLA2G5;PLA2G6
Prolactin signaling pathway	12/70	1.49023e-07	MAPK9;PIK3CA;STAT3;AKT1;MAPK1;FOS;JAK2;MAPK14;ESR1;RELA;NFKB1;MAPK13		Phenylalanine metabolism	5/17	4.61783e-05	ALDH3A1;DDC;MAOB;MAOA;TAT
ErbB signaling pathway	13/85	1.82614e-07	CAMK2D;JUN;EGF;CRKL;MAPK9;PIK3CA;RPS6KB1;MYC;NCK2;ABL1;AKT1;MAPK1;PAK6		Endocrine and other factor-regulated calcium reabsorption	8/53	4.75774e-05	PLCB4;PTH;VDR;PRKACG;GNAS;PRKCA;PTH1R;KLK2
Influenza A	18/172	3.32477e-07	CXCL8;TMPRSS2;TNF;NFKB1;RELA;PML;TNFRSF1A;IFNG;PIK3CA;TRAF3;IL1B;AKT1;EP300;CCL2;MAPK1;JAK2;TPSAB1;TLR4		Amphetamine addiction	9/69	5.31062e-05	DDC;MAOB;TH;HDAC1;MAOA;PRKACG;GNAS;PRKCA;PDYN
Salmonella infection	22/249	3.35199e-07	JUN;CXCL8;ANXA2;FOS;MAPK14;TNF;MYL12A;RELA;NFKB1;TNFRSF1A;MAPK13;MAPK9;PIK3CA;MYC;IL1B;TLR9;AKT1;MAPK1;TAB2;TLR4;MAP3K7;MAP2K6		Bile secretion	10/90	8.3284e-05	UGT1A1;PRKACG;SCTR;GNAS;UGT2B4;ADCY2;UGT2A1;CYP3A4;UGT1A9;UGT1A7
Malaria	10/50	3.65048e-07	CXCL8;IFNG;IL1B;PECAM1;TLR9;CCL2;TNF;MET;TLR4;THBS1		Kaposi sarcoma-associated herpesvirus infection	15/193	0.000108211	MAP2K2;TYK2;GNG12;VEGFA;GNGT1;GNG10;GNG3;TBK1;GNGT2;GNG4;GNB2;UBC;GNB4;GNG8;GNB5
Coronavirus disease	21/232	4.1538e-07	JUN;CXCL8;STAT3;C5AR1;TMPRSS2;FOS;MAPK14;TNF;RELA;NFKB1;TNFRSF1A;MAPK13;MAPK9;PIK3CA;TRAF3;IL1B;CCL2;MAPK1;TAB2;TLR4;MAP3K7		Pentose and glucuronate interconversions	6/34	0.000175702	UGT1A1;AKR1A1;UGT2B4;UGT2A1;UGT1A9;UGT1A7
cAMP signaling pathway	20/216	5.4582e-07	JUN;EDN1;CAMK2D;GNAI3;NFATC1;FOS;GNAI1;RELA;NFKB1;HCAR2;MAPK9;CREB1;PIK3CA;RAC2;ADORA1;AKT1;EP300;MAPK1;PRKACA;PRKACB		Valine, leucine and isoleucine degradation	7/48	0.000177379	ALDH3A2;ALDH6A1;ALDH1B1;ALDH2;AOX1;ALDH7A1;ALDH9A1
Signaling pathways regulating pluripotency of stem cells	16/143	6.05845e-07	ACVR1;SMAD4;SMAD3;STAT3;BMI1;MAPK14;SMAD5;ACVR2B;MAPK13;BMP4;PIK3CA;MYC;AKT1;ID3;MAPK1;JAK2		Proteoglycans in cancer	15/205	0.000210581	MAP2K2;FZD5;FZD4;WNT7B;FZD9;WNT9B;WNT8A;IHH;PRKCA;FZD10;VEGFA;VTN;SHH;PRKACG;WNT2
Tuberculosis	18/180	6.54097e-07	CAMK2D;BCL10;MAPK14;TNF;NFKB1;RELA;TNFRSF1A;MAPK13;MAPK9;CREB1;IFNG;IL1B;TLR9;AKT1;EP300;MAPK1;JAK2;TLR4		Wnt signaling pathway	13/166	0.000284713	FZD5;FZD4;WNT7B;FZD9;WNT9B;WNT8A;PRKCA;FZD10;PLCB4;WIF1;PRKACG;WNT2;LGR5
Focal adhesion	19/201	7.64087e-07	PDGFRA;JUN;PDPK1;EGF;ITGA2;ITGA2B;PXN;LAMB1;THBS1;MYL12A;CRKL;MAPK9;PIK3CA;RAC2;CAPN2;AKT1;PAK6;MAPK1;MET		Melanoma	8/72	0.000424626	FGF5;FGF8;MAP2K2;FGF20;FGF1;FGF23;FGF4;FGF10
Epstein-Barr virus infection	19/202	8.2422e-07	JUN;GADD45A;STAT3;MAPK14;TNF;RELA;NFKB1;MAPK13;MAPK9;PIK3CA;TRAF3;MYC;TRAF5;AKT1;TAB2;HES1;MAP3K7;MAP3K14;MAP2K6		MAPK signaling pathway	18/294	0.000464978	MAP2K2;PLA2G4A;PRKCA;ARRB2;GNG12;FGF1;NGF;VEGFA;FGF4;FGF5;EFNA1;FGF8;DUSP10;PRKACG;FGF20;CACNA1S;FGF23;FGF10
Choline metabolism in cancer	13/98	9.88506e-07	PDGFRA;JUN;SLC44A1;PDPK1;EGF;PLA2G4A;FOS;MAPK9;PIK3CA;RPS6KB1;RAC2;AKT1;MAPK1		Porphyrin and chlorophyll metabolism	6/43	0.000658698	UGT1A1;UGT2B4;UGT2A1;UGT1A9;CP;UGT1A7
Inflammatory mediator regulation of TRP channels	13/98	9.88506e-07	CYP2J2;CAMK2D;PLA2G4A;ALOX12;MAPK14;MAPK13;MAPK9;PIK3CA;IL1B;PRKACA;PRKACB;PLCB2;MAP2K6		Glycerolipid metabolism	7/61	0.000795162	ALDH3A2;ALDH2;ALDH1B1;AKR1A1;LPL;ALDH7A1;ALDH9A1
Adipocytokine signaling pathway	11/69	1.05225e-06	MAPK9;STAT3;SLC2A1;AKT1;ACSL5;JAK2;TNF;PRKAB1;RELA;NFKB1;TNFRSF1A		Hepatocellular carcinoma	12/168	0.0010898	GSTM3;MAP2K2;FZD5;ACTL6B;FZD4;WNT7B;FZD9;WNT9B;WNT8A;PRKCA;FZD10;WNT2
Dopaminergic synapse	15/132	1.11384e-06	CAMK2D;ATF6B;GNAI3;FOS;COMT;GNG12;MAPK14;GNAI1;MAPK13;MAPK9;CREB1;AKT1;PRKACA;PRKACB;PLCB2		Regulation of actin cytoskeleton	14/218	0.00122736	CHRM2;MAP2K2;CHRM4;GNG12;FGF1;KNG1;FGF4;MOS;FGF5;FGF8;FGF20;BDKRB1;FGF23;FGF10
Neutrophil extracellular trap formation	18/189	1.33648e-06	HDAC5;HDAC3;ITGA2B;C5AR1;FPR3;FPR2;CLCN3;MAPK14;NFKB1;RELA;MAPK13;PIK3CA;RAC2;AKT1;MAPK1;MAP3K7;PLCB2;TLR4		Renin secretion	7/69	0.00165742	ADCYAP1;ADCYAP1R1;PLCB4;PRKACG;GNAS;CACNA1S;AGT
VEGF signaling pathway	10/59	1.82551e-06	PIK3CA;MAPKAPK2;PXN;RAC2;AKT1;PLA2G4A;MAPK1;PTGS2;MAPK14;MAPK13		mTOR signaling pathway	11/154	0.00173411	MAP2K2;FZD5;FZD4;WNT7B;AKT1S1;FZD9;WNT9B;WNT8A;PRKCA;FZD10;WNT2
Measles	15/139	2.15149e-06	HSPA8;JUN;STAT3;FOS;NFKB1;RELA;MAPK9;PIK3CA;TRAF3;IL1B;TLR9;AKT1;TAB2;MAP3K7;TLR4		Human papillomavirus infection	18/331	0.0017955	MAP2K2;FZD5;FZD4;HDAC1;LAMA1;WNT7B;FZD9;WNT9B;WNT8A;FZD10;TYK2;VEGFA;PPP2CA;VTN;TBK1;PRKACG;GNAS;WNT2
Pathogenic Escherichia coli infection	18/197	2.42885e-06	JUN;CXCL8;LPAR1;FOS;MAPK14;TNF;RELA;NFKB1;TNFRSF1A;MAPK13;MAPK9;IL1B;ABL1;NCK2;MAPK1;TAB2;TLR4;MAP3K7		African trypanosomiasis	5/37	0.00215544	PLCB4;APOA1;PRKCA;KNG1;IDO1
Cocaine addiction	9/49	2.9966e-06	JUN;CREB1;ATF6B;GNAI3;PRKACA;PRKACB;GNAI1;RELA;NFKB1		GnRH signaling pathway	8/93	0.00229269	MAP2K2;PLCB4;PRKACG;GNAS;PLA2G4A;PRKCA;ADCY2;CACNA1S
Small cell lung cancer	12/92	3.08952e-06	PIK3CA;TRAF3;GADD45A;MYC;ITGA2;ITGA2B;TRAF5;AKT1;LAMB1;PTGS2;RELA;NFKB1		Estrogen signaling pathway	10/137	0.00236185	HSP90AA1;MAP2K2;PLCB4;KRT39;PRKACG;GPER1;KRT15;GNAS;ADCY2;OPRM1
GnRH signaling pathway	12/93	3.46799e-06	MAPK9;EGR1;CAMK2D;JUN;PLA2G4A;MAPK1;PRKACA;MAPK14;PRKACB;PLCB2;MAP2K6;MAPK13		TGF-beta signaling pathway	8/94	0.00245247	GREM1;PPP2CA;ID1;CHRD;INHBA;BMPR1B;BMP7;INHBE
Cholinergic synapse	13/113	5.02475e-06	CAMK2D;GNAI3;FOS;GNG12;GNAI1;CREB1;PIK3CA;AKT1;MAPK1;PRKACA;JAK2;PRKACB;PLCB2		Human immunodeficiency virus 1 infection	13/212	0.00271306	MAP2K2;PRKCA;GNG12;GNGT1;GNG10;GNG3;TBK1;GNGT2;GNG4;GNB2;GNB4;GNG8;GNB5
Rap1 signaling pathway	18/210	5.99024e-06	PDGFRA;CSF1;EGF;ITGA2B;LPAR1;GNAI3;MAPK14;THBS1;GNAI1;CRKL;MAPK13;PIK3CA;RAC2;AKT1;MAPK1;PLCB2;MET;MAP2K6		Gastric acid secretion	7/76	0.00289318	PLCB4;SST;PRKACG;GNAS;PRKCA;ADCY2;SSTR2
Progesterone-mediated oocyte maturation	12/100	7.46619e-06	MAPK9;PIK3CA;RPS6KA2;RPS6KA1;GNAI3;AKT1;MAPK1;PRKACA;MAPK14;PRKACB;GNAI1;MAPK13		Neutrophil extracellular trap formation	12/189	0.00293611	FGB;FGA;MAP2K2;PLCB4;HDAC3;HDAC1;FGG;PRKCA;CTSG;HDAC8;MPO;ELANE
Renal cell carcinoma	10/69	7.90214e-06	JUN;PIK3CA;SLC2A1;AKT1;EP300;MAPK1;PAK6;ETS1;MET;CRKL		Aldosterone synthesis and secretion	8/98	0.00318062	PLCB4;STAR;PRKACG;GNAS;PRKCA;ADCY2;CACNA1S;AGT
Regulation of lipolysis in adipocytes	9/55	8.11972e-06	PIK3CA;ADORA1;GNAI3;AKT1;PRKACA;PTGS2;PRKACB;GNAI1;PTGS1		Transcriptional misregulation in cancer	12/192	0.00333696	NCOR1;BCL6;EYA1;SIN3A;HDAC1;ZBTB16;SIX1;TCF3;MPO;ELANE;RUNX1;RUNX1T1
Necroptosis	15/159	1.13357e-05	CAMK2D;ALOX15;STAT3;PLA2G4A;CFLAR;TNF;TNFRSF1A;MAPK9;IFNG;IL1B;TRAF5;CAPN2;STAT6;JAK2;TLR4		Thyroid hormone signaling pathway	9/121	0.00338596	MAP2K2;NCOR1;PLCB4;HDAC3;SIN3A;HDAC1;PRKACG;PRKCA;GATA4
JAK-STAT signaling pathway	15/162	1.41962e-05	PDGFRA;EPO;EGF;IL13;STAT3;IL5RA;CSF2RB;IL4;IFNG;PIK3CA;MYC;AKT1;EP300;STAT6;JAK2		Long-term depression	6/60	0.00378749	PPP2CA;MAP2K2;PLCB4;GNAS;PLA2G4A;PRKCA
Axon guidance	16/182	1.42589e-05	CAMK2D;PDPK1;GNAI3;CXCR4;MYL12A;GNAI1;SSH1;RGS3;PIK3CA;ABL1;NCK2;RAC2;MAPK1;PAK6;MET;EPHB4		Platelet activation	9/124	0.00398429	FGB;FGA;PLCB4;PRKACG;FGG;GNAS;PLA2G4A;ADCY2;PTGS1
Wnt signaling pathway	15/166	1.89974e-05	JUN;SMAD4;CAMK2D;SMAD3;CTBP2;NFATC1;DKK1;MAPK9;MYC;RAC2;EP300;PRKACA;MAP3K7;PRKACB;PLCB2		GnRH secretion	6/64	0.0052182	MAP2K2;PLCB4;GPER1;PRKCA;ARRB2;CACNA1S
Leukocyte transendothelial migration	12/114	2.86302e-05	PIK3CA;PXN;RAC2;PECAM1;GNAI3;CXCR4;ESAM;MAPK14;MYL12A;CD99;GNAI1;MAPK13		Glucagon signaling pathway	8/107	0.00542857	PLCB4;PRKACG;GCGR;GNAS;SLC2A2;ADCY2;PCK1;PPARGC1A
Circadian entrainment	11/97	3.06006e-05	CAMK2D;RPS6KA5;CREB1;GNAI3;MAPK1;FOS;PRKACA;GNG12;PRKACB;PLCB2;GNAI1		Type II diabetes mellitus	5/46	0.00564203	PKLR;ADIPOQ;PDX1;SLC2A2;SLC2A4
B cell receptor signaling pathway	10/81	3.34076e-05	JUN;PIK3CA;RAC2;AKT1;MAPK1;NFATC1;FOS;BCL10;RELA;NFKB1		Gap junction	7/88	0.00651293	MAP2K2;PLCB4;PRKACG;GNAS;PRKCA;ADCY2;DRD2
Human papillomavirus infection	22/331	3.37631e-05	EGF;ITGA2;ITGA2B;PXN;LAMB1;PTGS2;TNF;THBS1;RELA;NFKB1;TNFRSF1A;CREB1;PIK3CA;RPS6KB1;TRAF3;AKT1;EP300;MAPK1;ATM;HES1;PRKACA;PRKACB		PPAR signaling pathway	6/74	0.0104754	ADIPOQ;UBC;APOA1;LPL;APOC3;PCK1
Non-alcoholic fatty liver disease	14/155	3.59927e-05	JUN;CXCL8;FOS;MAPK14;TNF;PRKAB1;NFKB1;RELA;TNFRSF1A;MAPK13;MAPK9;PIK3CA;IL1B;AKT1		Regulation of lipolysis in adipocytes	5/55	0.0119322	PRKACG;NPY1R;GNAS;ADCY2;PTGS1
Longevity regulating pathway	11/102	4.90005e-05	HSPA8;CREB1;PIK3CA;ATF6B;RPS6KB1;AKT1;PRKACA;PRKACB;PRKAB1;NFKB1;RELA		Adrenergic signaling in cardiomyocytes	9/150	0.0132663	PPP2CA;PLCB4;PRKACG;GNAS;PRKCA;ADCY2;CACNA1S;AGT;RAPGEF4
Central carbon metabolism in cancer	9/70	5.96114e-05	PDGFRA;PIK3CA;MYC;NTRK3;SLC2A1;AKT1;MAPK1;MET;HK1		Pantothenate and CoA biosynthesis	3/21	0.014778	ALDH3A2;ALDH1B1;ALDH2
RIG-I-like receptor signaling pathway	9/70	5.96114e-05	MAPK9;CXCL8;TRAF3;MAPK14;TNF;MAP3K7;RELA;NFKB1;MAPK13		Glycine, serine and threonine metabolism	4/40	0.0173331	MAOB;MAOA;CBS;ALDH7A1
Adherens junction	9/71	6.67751e-05	SMAD4;SMAD3;RAC2;EP300;MAPK1;MAP3K7;MET;TGFBR1;TGFBR2		Renin-angiotensin system	3/23	0.0189683	CTSG;KLK2;AGT
Linoleic acid metabolism	6/29	6.89872e-05	CYP2J2;PLA2G2D;CYP2C8;PLA2G12B;ALOX15;PLA2G4A		Lysine degradation	5/63	0.0205227	ALDH3A2;ALDH2;ALDH1B1;ALDH7A1;ALDH9A1
Parathyroid hormone synthesis, secretion and action	11/106	6.99142e-05	EGR1;CREB1;ATF6B;GNAI3;MAPK1;GATA3;FOS;PRKACA;PRKACB;PLCB2;GNAI1		Insulin signaling pathway	8/137	0.0219407	MAP2K2;PKLR;PRKACG;PRKAR2A;FLOT1;SLC2A4;PCK1;PPARGC1A
Breast cancer	13/147	8.43956e-05	JUN;GADD45A;EGF;NCOA3;BRCA1;FOS;ESR1;PIK3CA;RPS6KB1;MYC;AKT1;MAPK1;HES1		cGMP-PKG signaling pathway	9/167	0.0248167	OPRD1;MAP2K2;PLCB4;CNGA1;GATA4;ADCY2;CACNA1S;KNG1;CNGB1
Adrenergic signaling in cardiomyocytes	13/150	0.000103718	CAMK2D;ATF6B;GNAI3;MAPK14;GNAI1;MAPK13;RPS6KA5;CREB1;AKT1;MAPK1;PRKACA;PRKACB;PLCB2		Acute myeloid leukemia	5/67	0.026026	MAP2K2;ZBTB16;MPO;RUNX1;RUNX1T1
Regulation of actin cytoskeleton	16/218	0.000126315	PDGFRA;EGF;ITGA2;ITGA2B;PXN;LPAR1;CXCR4;GNG12;MYL12A;CRKL;SSH1;ABI2;PIK3CA;RAC2;PAK6;MAPK1		Folate biosynthesis	3/26	0.0263593	TPH2;TPH1;TH
Oxytocin signaling pathway	13/154	0.000135347	JUN;CAMK2D;GNAI3;PLA2G4A;NFATC1;FOS;PTGS2;PRKAB1;GNAI1;MAPK1;PRKACA;PRKACB;PLCB2		Salivary secretion	6/93	0.0291457	PLCB4;PRKACG;MUC7;GNAS;PRKCA;ADCY2
Hepatitis C	13/157	0.000164223	EGF;STAT3;CFLAR;TNF;NFKB1;RELA;TNFRSF1A;IFNG;PIK3CA;TRAF3;MYC;AKT1;MAPK1		Carbohydrate digestion and absorption	4/47	0.0295432	PLCB4;GNAT3;SI;SLC2A2
Autophagy	12/137	0.000171794	UVRAG;MAPK9;PIK3CA;RPS6KB1;PDPK1;AKT1;MAPK1;CFLAR;PRKACA;MAP3K7;PRKACB;SNAP29		Taurine and hypotaurine metabolism	2/11	0.0295467	GAD1;CDO1
Melanogenesis	10/101	0.000219109	EDN1;CAMK2D;CREB1;GNAI3;EP300;MAPK1;PRKACA;PRKACB;PLCB2;GNAI1		Prolactin signaling pathway	5/70	0.0307177	MAP2K2;TH;ELF5;SLC2A2;PRL
Long-term potentiation	8/67	0.000257978	CAMK2D;RPS6KA2;RPS6KA1;EP300;MAPK1;PRKACA;PRKACB;PLCB2		AMPK signaling pathway	7/120	0.0311688	PPP2CA;HNF4A;ADIPOQ;AKT1S1;SLC2A4;PCK1;PPARGC1A
Renin secretion	8/69	0.000316635	EDN1;CREB1;ADORA1;GNAI3;PRKACA;PRKACB;PLCB2;GNAI1		Staphylococcus aureus infection	6/95	0.0318993	KRT39;KRT15;FGG;MASP1;CFB;MBL2
Hepatocellular carcinoma	13/168	0.000319906	SMAD4;SMAD3;GADD45A;TXNRD2;TXNRD1;TGFBR1;TGFBR2;PIK3CA;RPS6KB1;MYC;AKT1;MAPK1;MET		Phospholipase D signaling pathway	8/148	0.0327583	MAP2K2;PLCB4;GNAS;PLA2G4A;PRKCA;ADCY2;AGT;RAPGEF4
Gap junction	9/88	0.000352361	PDGFRA;EGF;GNAI3;LPAR1;MAPK1;PRKACA;PRKACB;PLCB2;GNAI1		Dilated cardiomyopathy	6/96	0.0333374	LAMA1;PRKACG;GNAS;ADCY2;CACNA1S;AGT
Gastric cancer	12/149	0.00037458	SMAD4;SMAD3;PIK3CA;RPS6KB1;GADD45A;EGF;MYC;AKT1;MAPK1;MET;TGFBR1;TGFBR2		Oxytocin signaling pathway	8/154	0.0399734	MAP2K2;PLCB4;PRKACG;GNAS;PLA2G4A;PRKCA;ADCY2;CACNA1S
Non-small cell lung cancer	8/72	0.000424626	PIK3CA;PDPK1;EGF;GADD45A;STAT3;AKT1;MAPK1;MET		Amoebiasis	6/102	0.0428456	PLCB4;LAMA1;PRKACG;GNAS;PRKCA;CTSG
Bladder cancer	6/41	0.000506722	CXCL8;RPS6KA5;EGF;MYC;MAPK1;THBS1		Longevity regulating pathway	6/102	0.0428456	HDAC1;PRKACG;ADIPOQ;AKT1S1;ADCY2;PPARGC1A
Endometrial cancer	7/58	0.000584386	PIK3CA;PDPK1;EGF;GADD45A;MYC;AKT1;MAPK1		Lipid and atherosclerosis	10/215	0.0444556	CYP2J2;CYP2C9;CYP2C8;HSP90AA1;TBK1;CYP2B6;PLCB4;CYP1A1;APOA1;PRKCA
Diabetic cardiomyopathy	14/203	0.000614244	CAMK2D;SMAD3;SLC2A1;MAPK14;RELA;NFKB1;TGFBR1;TGFBR2;MAPK13;MAPK9;PIK3CA;RAC2;AKT1;PLCB2
Insulin signaling pathway	11/137	0.000666761	MAPK9;PIK3CA;RPS6KB1;PDPK1;AKT1;MAPK1;PRKACA;PRKACB;PRKAB1;CRKL;HK1
Hematopoietic cell lineage	9/99	0.000838709	IL4;CSF1;EPO;GP1BB;ITGA2;IL1B;ITGA2B;IL5RA;TNF
MicroRNAs in cancer	18/310	0.000861667	PDGFRA;HDAC5;STAT3;BRCA1;BMI1;PTGS2;THBS1;NFKB1;CRKL;RPS6KA5;ZEB1;PIK3CA;MYC;ABL1;EP300;MAPK1;ATM;MET
Cell cycle	10/124	0.00111905	SMAD4;SMAD3;CDC45;GADD45A;MYC;RAD21;ABL1;EP300;ATM;MCM2
Retrograde endocannabinoid signaling	11/148	0.00126015	MAPK9;GNAI3;MAPK1;PRKACA;GNG12;PTGS2;MAPK14;PRKACB;PLCB2;GNAI1;MAPK13
Sphingolipid metabolism	6/49	0.00133184	SMPD3;ACER2;ASAH2;PSAP;GBA2;SGPP1
Glucagon signaling pathway	9/107	0.0014583	CAMK2D;CREB1;SLC2A1;AKT1;EP300;PRKACA;PRKACB;PRKAB1;PLCB2
Ovarian steroidogenesis	6/51	0.00164476	CYP2J2;ALOX5;PLA2G4A;PRKACA;PTGS2;PRKACB
Amphetamine addiction	7/69	0.00165742	CAMK2D;JUN;CREB1;ATF6B;FOS;PRKACA;PRKACB
mTOR signaling pathway	11/154	0.00173411	PIK3CA;RPS6KB1;PDPK1;RPS6KA2;RPS6KA1;AKT1;MAPK1;SGK1;TNF;EIF4B;TNFRSF1A
Endocytosis	15/252	0.00177641	PDGFRA;HSPA8;ARFGEF2;SMAD3;SMURF1;CXCR4;WWP1;TGFBR1;PML;TGFBR2;ZFYVE16;GRK5;CXCR2;AP2S1;CCR5
Melanoma	7/72	0.00212279	PDGFRA;PIK3CA;EGF;GADD45A;AKT1;MAPK1;MET
African trypanosomiasis	5/37	0.00215544	IFNG;IL1B;TLR9;TNF;PLCB2
Alcoholism	12/186	0.00257523	HDAC5;NTRK2;CREB1;HDAC3;ATF6B;PKIA;GNAI3;MAPK1;PRKACA;GNG12;PRKACB;GNAI1
Glioma	7/75	0.00268319	PDGFRA;CAMK2D;PIK3CA;EGF;GADD45A;AKT1;MAPK1
Thyroid hormone synthesis	7/75	0.00268319	GPX1;CREB1;ATF6B;GPX3;PRKACA;PRKACB;PLCB2
cGMP-PKG signaling pathway	11/167	0.00326523	CREB1;ATF6B;ADORA3;SRF;ADORA1;GNAI3;AKT1;MAPK1;NFATC1;PLCB2;GNAI1
Long-term depression	6/60	0.00378749	GNAZ;GNAI3;PLA2G4A;MAPK1;PLCB2;GNAI1
Phospholipase D signaling pathway	10/148	0.00412001	PDGFRA;CXCL8;PIK3CA;EGF;CXCR2;LPAR1;AKT1;PLA2G4A;MAPK1;PLCB2
Oocyte meiosis	9/129	0.00516193	AR;CAMK2D;RPS6KA2;RPS6KA1;MAPK1;PRKACA;MAPK14;PRKACB;MAPK13
Type II diabetes mellitus	5/46	0.00564203	MAPK9;PIK3CA;MAPK1;TNF;HK1
Cushing syndrome	10/155	0.00569185	CAMK2D;CREB1;ATF6B;WDR5;GNAI3;MAPK1;PRKACA;PRKACB;PLCB2;GNAI1
Insulin secretion	7/86	0.00575092	CAMK2D;CREB1;ATF6B;SLC2A1;PRKACA;PRKACB;PLCB2
Intestinal immune network for IgA production	5/48	0.00676733	IL4;CCR9;CXCR4;CCL28;MAP3K14
Morphine addiction	7/91	0.00779345	GRK5;ADORA1;GNAI3;PRKACA;GNG12;PRKACB;GNAI1
Glutamatergic synapse	8/114	0.0078882	GNAI3;PLA2G4A;MAPK1;PRKACA;GNG12;PRKACB;PLCB2;GNAI1
Ubiquitin mediated proteolysis	9/140	0.00869154	UBE2H;PPIL2;HERC1;SMURF1;UBC;WWP1;BRCA1;PML;UBE2L3
Pathways of neurodegeneration	21/475	0.00875286	APP;CAMK2D;GPX1;CSF1;GPX3;PTGS2;MAPK14;DKK1;TNF;NFKB1;RELA;TNFRSF1A;UBE2L3;MAPK13;MAPK9;IL1B;UBC;CAPN2;MAPK1;PLCB2;MAP2K6
Prion disease	14/273	0.00910705	EGR1;HSPA8;ATF6B;MAPK14;TNF;MAPK13;MAPK9;CREB1;PIK3CA;IL1B;RAC2;MAPK1;PRKACA;PRKACB
Endocrine and other factor-regulated calcium reabsorption	5/53	0.010249	AP2S1;PRKACA;PRKACB;PLCB2;ESR1
Fc gamma R-mediated phagocytosis	7/97	0.0108983	PIK3CA;RPS6KB1;RAC2;AKT1;PLA2G4A;MAPK1;CRKL
Gastric acid secretion	6/76	0.011861	CAMK2D;GNAI3;PRKACA;PRKACB;PLCB2;GNAI1
Aldosterone-regulated sodium reabsorption	4/37	0.0132786	PIK3CA;PDPK1;MAPK1;SGK1
Herpes simplex virus 1 infection	21/498	0.0143055	ZNF595;ZNF792;SP100;ZNF77;TNF;NFKB1;PML;RELA;TNFRSF1A;ZNF718;PIK3CA;IFNG;TRAF3;IL1B;TRAF5;TLR9;AKT1;CCL2;TAB2;JAK2;MAP3K7
Notch signaling pathway	5/59	0.0158415	KAT2B;KAT2A;CTBP2;EP300;HES1
Calcium signaling pathway	12/240	0.0180466	PDGFRA;NTRK2;P2RX6;CAMK2D;EGF;NTRK3;CXCR4;PRKACA;PRKACB;PLCB2;MET;NTSR1
Vascular smooth muscle contraction	8/133	0.0187245	EDN1;PLA2G2D;PLA2G12B;PLA2G4A;MAPK1;PRKACA;PRKACB;PLCB2
Complement and coagulation cascades	6/85	0.0197072	PROCR;SERPINB2;SERPIND1;SERPINE1;C5AR1;CLU
ECM-receptor interaction	6/88	0.022959	GP1BB;ITGA2;ITGA2B;LAMB1;HSPG2;THBS1
Cortisol synthesis and secretion	5/65	0.0231688	CREB1;ATF6B;PRKACA;PRKACB;PLCB2
alpha-Linolenic acid metabolism	3/25	0.023748	PLA2G2D;PLA2G12B;PLA2G4A
Vasopressin-regulated water reabsorption	4/44	0.0238261	CREB1;ARHGDIB;PRKACA;PRKACB
Neuroactive ligand-receptor interaction	15/341	0.0252671	EDN1;C5AR1;RXFP4;LPAR1;FPR3;FPR2;NR3C1;P2RX6;ADORA3;NMU;HRH4;ADORA1;S1PR1;S1PR3;NTSR1
Carbohydrate digestion and absorption	4/47	0.0295432	PIK3CA;AKT1;PLCB2;HK1
AMPK signaling pathway	7/120	0.0311688	CREB1;PIK3CA;RPS6KB1;PDPK1;AKT1;MAP3K7;PRKAB1
Thermogenesis	11/232	0.0321584	KDM3A;CREB1;RPS6KB1;RPS6KA2;RPS6KA1;ACSL5;PRKACA;MAPK14;PRKACB;PRKAB1;MAPK13
Ether lipid metabolism	4/49	0.0337674	PLA2G2D;PLA2G12B;LPCAT2;PLA2G4A
Aldosterone synthesis and secretion	6/98	0.0363381	CAMK2D;CREB1;ATF6B;PRKACA;PRKACB;PLCB2
Asthma	3/31	0.0416069	IL4;IL13;TNF
Alzheimer disease	15/369	0.0454403	APP;CSF1;PTGS2;DKK1;TNF;RELA;NFKB1;TNFRSF1A;MAPK9;PIK3CA;IL1B;CAPN2;AKT1;MAPK1;PLCB2
Natural killer cell mediated cytotoxicity	7/131	0.0465316	IFNG;PIK3CA;ICAM2;RAC2;MAPK1;NFATC1;TNF
SNARE interactions in vesicular transport	3/33	0.0487056	STX5;SEC22B;SNAP29

## Sheet: 171_candidate_genes
Enrichment of the upregulated genes of the 171 candidate genes				Enrichment of the downregulated genes of the 171 candidate genes
Term	Overlap	P-value	Genes	Term	Overlap	P-value	Genes
Transcriptional misregulation in cancer	7/192	3.06105e-07	PAX7;PAX3;ETV1;ATM;BMI1;DUSP6;ETV5	Tryptophan metabolism	6/42	2.19738e-07	TPH2;TPH1;AFMID;CYP1A2;CYP1A1;ALDH7A1
Sphingolipid signaling pathway	6/119	3.43807e-07	ASAH2;PDPK1;S1PR1;TNF;GNAI1;SGPP1	Chemical carcinogenesis	10/239	2.44059e-06	FGF5;GSTM3;HSP90AA1;FGF8;NR1I3;CYP1A2;CYP1A1;UGT2B4;ARRB2;CYP3A4
TGF-beta signaling pathway	5/94	2.70289e-06	ID3;RGMB;TNF;ACVR2B;SMAD7	Metabolism of xenobiotics by cytochrome P450	6/76	7.71212e-06	GSTM3;ADH1B;CYP1A2;CYP1A1;UGT2B4;CYP3A4
Viral protein interaction with cytokine and cytokine receptor	5/100	3.66852e-06	CCR1;CSF1;CCR5;TNF;CXCL5	Steroid hormone biosynthesis	5/61	3.80694e-05	SULT1E1;CYP1A2;CYP1A1;UGT2B4;CYP3A4
Cytokine-cytokine receptor interaction	7/295	5.36752e-06	CCR1;CSF1;CSF2RB;CCR5;TNF;ACVR2B;CXCL5	Drug metabolism	6/108	5.74464e-05	GSTM3;ADH1B;CYP1A2;UGT2B4;CYP3A4;UPB1
TNF signaling pathway	5/112	6.40104e-06	CREB1;CSF1;TRAF3;TNF;CXCL5	Retinol metabolism	5/68	6.44379e-05	ADH1B;CYP1A2;CYP1A1;UGT2B4;CYP3A4
Toxoplasmosis	4/112	0.000138051	PDPK1;CCR5;TNF;GNAI1	Tyrosine metabolism	4/36	7.11052e-05	ADH1B;TAT;TYRP1;TYR
Neurotrophin signaling pathway	4/119	0.000174396	NTRK2;PDPK1;ABL1;SH2B3	TGF-beta signaling pathway	5/94	0.000298482	INHBA;BMPR1B;THBS1;BMP7;INHBE
Human cytomegalovirus infection	5/225	0.000179935	CCR1;CREB1;CCR5;TNF;GNAI1	Hippo signaling pathway	6/163	0.000540461	WNT8A;AFP;BMPR1B;WNT2;BMP7;GLI2
FoxO signaling pathway	4/131	0.000252082	PDPK1;S1PR1;ATM;SGK1	Basal cell carcinoma	4/63	0.000632044	SHH;WNT8A;WNT2;GLI2
Apoptosis	4/142	0.000342759	PDPK1;CSF2RB;ATM;TNF	beta-Alanine metabolism	3/30	0.000835655	ALDH6A1;UPB1;ALDH7A1
Pertussis	3/76	0.00075816	TNF;GNAI1;CXCL5	Signaling pathways regulating pluripotency of stem cells	5/143	0.00198489	WNT8A;INHBA;BMPR1B;WNT2;INHBE
Chemokine signaling pathway	4/192	0.00106342	CCR1;CCR5;GNAI1;CXCL5	Gastric cancer	5/149	0.00237403	FGF5;SHH;FGF8;WNT8A;WNT2
Kaposi sarcoma-associated herpesvirus infection	4/193	0.00108407	CCR1;CREB1;TRAF3;CCR5	Pyruvate metabolism	3/47	0.00309142	ADH1B;PCK1;ALDH7A1
Rheumatoid arthritis	3/93	0.00136096	CSF1;TNF;CXCL5	Melanogenesis	4/101	0.00361696	TYRP1;WNT8A;TYR;WNT2
IL-17 signaling pathway	3/94	0.00140352	TRAF3;TNF;CXCL5	Cholesterol metabolism	3/50	0.00368675	STAR;LPL;APOE
PI3K-Akt signaling pathway	5/354	0.00140764	NTRK2;CREB1;CSF1;PDPK1;SGK1	Hedgehog signaling pathway	3/56	0.00507563	SHH;ARRB2;GLI2
Pathways in cancer	6/531	0.00145136	TRAF3;NCOA3;ABL1;CSF2RB;ETS1;GNAI1	Neuroactive ligand-receptor interaction	7/341	0.00541441	HTR1E;MTNR1B;NPFF;GALR1;TACR3;PTH1R;DRD5
Human immunodeficiency virus 1 infection	4/212	0.00153209	ATM;CCR5;TNF;GNAI1	Pathways in cancer	9/531	0.00586448	FGF5;GSTM3;SHH;HSP90AA1;FGF8;LAMA1;WNT8A;WNT2;GLI2
Prostate cancer	3/97	0.00153621	CREB1;PDPK1;ETV5	Glycolysis / Gluconeogenesis	3/67	0.00835018	ADH1B;PCK1;ALDH7A1
Human T-cell leukemia virus 1 infection	4/219	0.00172552	CREB1;ATM;ETS1;TNF	Folate biosynthesis	2/26	0.011244	TPH2;TPH1
NF-kappa B signaling pathway	3/104	0.00187573	TRAF3;ATM;TNF	Breast cancer	4/147	0.0133178	FGF5;FGF8;WNT8A;WNT2
Insulin resistance	3/108	0.00208913	CREB1;PDPK1;TNF	Linoleic acid metabolism	2/29	0.0138778	CYP1A2;CYP3A4
Ras signaling pathway	4/232	0.00212874	NTRK2;CSF1;ABL1;ETS1	Ascorbate and aldarate metabolism	2/30	0.0148094	UGT2B4;ALDH7A1
Osteoclast differentiation	3/127	0.00330692	CREB1;CSF1;TNF	IL-17 signaling pathway	3/94	0.0207192	HSP90AA1;TRAF3IP2;LCN2
Aldosterone-regulated sodium reabsorption	2/37	0.00341604	PDPK1;SGK1	PI3K-Akt signaling pathway	6/354	0.023088	FGF5;HSP90AA1;FGF8;LAMA1;PCK1;THBS1
Estrogen signaling pathway	3/137	0.00409099	CREB1;NCOA3;GNAI1	Fatty acid degradation	2/43	0.0291813	ADH1B;ALDH7A1
Signaling pathways regulating pluripotency of stem cells	3/143	0.00461125	ID3;BMI1;ACVR2B	Serotonergic synapse	3/113	0.0332754	TPH2;TPH1;HTR1E
MAPK signaling pathway	4/294	0.00496607	NTRK2;CSF1;TNF;DUSP6	Valine, leucine and isoleucine degradation	2/48	0.0357323	ALDH6A1;ALDH7A1
mTOR signaling pathway	3/154	0.00566535	PDPK1;SGK1;TNF	Caffeine metabolism	1/6	0.0366324	CYP1A2
Sphingolipid metabolism	2/49	0.00592491	ASAH2;SGPP1	Phenylalanine, tyrosine and tryptophan biosynthesis	1/6	0.0366324	TAT
Cocaine addiction	2/49	0.00592491	CREB1;GNAI1	Cytokine-cytokine receptor interaction	5/295	0.0368371	TNFRSF11B;INHBA;BMPR1B;BMP7;INHBE
Hepatitis B	3/162	0.00651568	CREB1;TRAF3;TNF	Arginine and proline metabolism	2/50	0.0384971	SAT1;ALDH7A1
Human papillomavirus infection	4/331	0.0075089	CREB1;TRAF3;ATM;TNF	Cysteine and methionine metabolism	2/50	0.0384971	TAT;CDO1
Influenza A	3/172	0.00768048	TRAF3;TPSAB1;TNF	Proteoglycans in cancer	4/205	0.0388891	SHH;WNT8A;WNT2;THBS1
Axon guidance	3/182	0.00896104	PDPK1;ABL1;GNAI1	Ovarian steroidogenesis	2/51	0.0399092	STAR;CYP1A1
Alcoholism	3/186	0.00950624	NTRK2;CREB1;GNAI1	Endocrine and other factor-regulated calcium reabsorption	2/53	0.0427915	PTH1R;KLK2
Fc epsilon RI signaling pathway	2/68	0.011157	PDPK1;TNF	Glycosaminoglycan biosynthesis	2/53	0.0427915	CHST6;CHST1
Renin secretion	2/69	0.011473	CREB1;GNAI1
RIG-I-like receptor signaling pathway	2/70	0.0117929	TRAF3;TNF
Viral carcinogenesis	3/203	0.0120374	CREB1;TRAF3;CCR5
Lipid and atherosclerosis	3/215	0.0140362	PDPK1;TRAF3;TNF
Antigen processing and presentation	2/78	0.0144911	CREB1;TNF
Endocytosis	3/252	0.0213287	ARFGEF2;WWP1;CCR5
Circadian entrainment	2/97	0.021844	CREB1;GNAI1
Hematopoietic cell lineage	2/99	0.0226917	CSF1;TNF
Melanogenesis	2/101	0.0235528	CREB1;GNAI1
Chagas disease	2/102	0.0239884	TNF;GNAI1
T cell receptor signaling pathway	2/104	0.0248694	PDPK1;TNF
Toll-like receptor signaling pathway	2/104	0.0248694	TRAF3;TNF
Parathyroid hormone synthesis, secretion and action	2/106	0.0257636	CREB1;GNAI1
Cholinergic synapse	2/113	0.0289948	CREB1;GNAI1
Growth hormone synthesis, secretion and action	2/119	0.0318867	CREB1;GNAI1
AMPK signaling pathway	2/120	0.0323794	CREB1;PDPK1
Thyroid hormone signaling pathway	2/121	0.0328751	PDPK1;NCOA3
Cell cycle	2/124	0.0343802	ABL1;ATM
MicroRNAs in cancer	3/310	0.036235	ABL1;ATM;BMI1
Relaxin signaling pathway	2/129	0.0369474	CREB1;GNAI1
Dopaminergic synapse	2/132	0.0385224	CREB1;GNAI1
Apelin signaling pathway	2/137	0.0412035	TFAM;GNAI1
Fluid shear stress and atherosclerosis	2/139	0.0422953	TNF;ACVR2B
Adrenergic signaling in cardiomyocytes	2/150	0.0484913	CREB1;GNAI1
